# Supplementary material for: Multi-omics analysis reveals distinct gene regulatory mechanisms between primary and organoid-derived human hepatocytes
Source: Dis Model Mech. 2025 Jan 29;18(1):dmm050883. doi: 10.1242/dmm.050883 (PMC11810045; doi:10.1242/dmm.050883)
Supplement: Table S1. scRNA differentially expressed genes in each cluster [file dmm-18-050883-TableS1.xlsx]

## Sheet: supTable1
scRNA Differentially expressed genes in each cluster
Genes	p_val	avg_logFC	pct.1	pct.2	p_val_adj	cluster	gene
DCN	1.36228e-58	2.9333	0.345	0.017	2.28673e-54	4	DCN
CD74	5.84752e-09	2.06896	0.328	0.109	9.81565e-05	4	CD74
HELLPAR	9.81898e-25	2.02521	0.534	0.126	1.64821e-20	4	HELLPAR
CCN2	1.64572e-14	1.92422	0.259	0.045	2.76251e-10	4	CCN2
VIM	1.71308e-97	1.87309	0.31	0.005	2.87558e-93	4	VIM
TCF4	2.92176e-116	1.83122	0.638	0.03	4.90446e-112	4	TCF4
MT-TM	1.76533e-58	1.82136	0.517	0.045	2.96328e-54	4	MT-TM
ZEB2	4.96196e-167	1.6328	0.483	0.006	8.32915e-163	4	ZEB2
ADAMTS1	1.09089e-52	1.61145	0.259	0.01	1.83117e-48	4	ADAMTS1
LIFR	1.06222e-98	1.57202	0.328	0.006	1.78305e-94	4	LIFR
MARCKS	2.16662e-27	1.53773	0.345	0.042	3.63688e-23	4	MARCKS
TTN	6.70948e-46	1.49401	0.483	0.051	1.12625e-41	4	TTN
KCNQ1OT1	5.53361e-27	1.48514	0.569	0.13	9.28873e-23	4	KCNQ1OT1
AL162293.1	3.54372e-23	1.48406	0.586	0.159	5.94849e-19	4	AL162293.1
MT-TL2	2.25197e-102	1.47866	0.362	0.008	3.78016e-98	4	MT-TL2
SERPINE1.1	2.20904e-37	1.42528	0.967	0.571	3.70809e-33	3	SERPINE1
CYP1A2.2	1.96605e-138	1.42277	0.927	0.457	3.30021e-134	2	CYP1A2
MT-TF	2.9148e-28	1.41699	0.414	0.061	4.89279e-24	4	MT-TF
HGF	1.05728e-71	1.40658	0.276	0.007	1.77475e-67	4	HGF
ANK3	5.74607e-57	1.3886	0.483	0.038	9.64535e-53	4	ANK3
FILIP1L	6.51375e-60	1.37201	0.431	0.028	1.0934e-55	4	FILIP1L
KAT7	1.12617e-17	1.35665	0.569	0.188	1.89038e-13	4	KAT7
RELN	3.19701e-62	1.31237	0.328	0.014	5.36651e-58	4	RELN
PAN3	5.23847e-16	1.26336	0.621	0.24	8.7933e-12	4	PAN3
YBX3	4.25741e-32	1.25174	0.362	0.04	7.14649e-28	4	YBX3
CYP3A4.2	7.3335e-147	1.24421	0.982	0.693	1.231e-142	2	CYP3A4
IQGAP1	3.4283e-29	1.21982	0.31	0.032	5.75475e-25	4	IQGAP1
SNHG14	4.96469e-14	1.19142	0.552	0.217	8.33373e-10	4	SNHG14
MEG3	1.44463e-89	1.18578	0.293	0.005	2.42496e-85	4	MEG3
FOSB.1	2.95728e-35	1.16476	0.935	0.509	4.96408e-31	3	FOSB
ADGRV1	1.20372e-22	1.16	0.362	0.057	2.02056e-18	4	ADGRV1
SMCHD1	3.73672e-15	1.15456	0.517	0.174	6.27247e-11	4	SMCHD1
IFI16	7.69265e-09	1.14922	0.31	0.097	0.000129129	4	IFI16
MTND2P28	1.51464e-08	1.14434	0.621	0.401	0.000254247	4	MTND2P28
RBMS3	2.81849e-111	1.13575	0.414	0.01	4.73112e-107	4	RBMS3
MTRNR2L1	1.00099e-05	0.396508	0.835	0.777	0.168025	0	MTRNR2L1
CCNL1	1.06521e-05	-0.262415	0.504	0.541	0.178806	0	CCNL1
ZFP36L2	1.23733e-05	-0.251212	0.405	0.466	0.207698	0	ZFP36L2
IFI44L	0.000346511	-0.268138	0.243	0.293	1	0	IFI44L
ARID5B	1.12772e-39	1.13239	0.362	0.031	1.89298e-35	4	ARID5B
CSMD3	2.77111e-97	1.12858	0.31	0.005	4.65158e-93	4	CSMD3
MAPK10	1.09529e-76	1.12213	0.345	0.011	1.83855e-72	4	MAPK10
MYADM	1.70508e-08	1.11009	0.276	0.081	0.000286215	4	MYADM
DYNC2H1	7.17768e-62	1.10357	0.379	0.02	1.20485e-57	4	DYNC2H1
AL359636.2	9.2356e-118	1.1004	0.293	0.002	1.55029e-113	4	AL359636.2
NCOA7.1	5.55101e-11	1.09971	0.414	0.139	9.31793e-07	4	NCOA7
MMS22L	3.39634e-88	1.06632	0.414	0.015	5.70109e-84	4	MMS22L
SYNPO2	1.84093e-76	1.06449	0.293	0.007	3.09019e-72	4	SYNPO2
CCDC88A	1.57772e-13	1.06075	0.466	0.152	2.64836e-09	4	CCDC88A
TRIB1	1.43012e-30	1.05533	0.967	0.606	2.4006e-26	3	TRIB1
PDGFRA	3.18553e-44	1.04195	0.276	0.015	5.34724e-40	4	PDGFRA
SYNE2	3.72344e-09	1.03549	0.483	0.23	6.25016e-05	4	SYNE2
DDHD1	6.47545e-40	1.02895	0.397	0.037	1.08697e-35	4	DDHD1
RPS6KA5	8.06411e-24	1.02658	0.414	0.071	1.35364e-19	4	RPS6KA5
MT-ND2	3.39692e-07	1.02228	1	1	0.00570206	4	MT-ND2
G0S2	1.86538e-20	1.02111	0.576	0.21	3.13123e-16	3	G0S2
NRXN1	5.12548e-150	1.01191	0.345	0.002	8.60363e-146	4	NRXN1
HECW2	1.06252e-51	1.01024	0.328	0.018	1.78355e-47	4	HECW2
MYT1L	5.35282e-122	1.00779	0.379	0.006	8.98524e-118	4	MYT1L
PLEK	2.09064e-111	1.00471	0.259	0.002	3.50935e-107	4	PLEK
PIGN	3.38415e-15	1.00384	0.345	0.075	5.68064e-11	4	PIGN
CRIM1	6.92028e-69	1.0005	0.345	0.013	1.16164e-64	4	CRIM1
UTRN	5.15358e-15	0.997686	0.569	0.203	8.65081e-11	4	UTRN
COL4A1	5.58283e-97	0.993821	0.31	0.005	9.37133e-93	4	COL4A1
C12orf45	5.27376e-24	0.991939	0.397	0.064	8.85253e-20	4	C12orf45
ATF3	1.67466e-35	0.986491	0.772	0.251	2.81109e-31	3	ATF3
PBX1	7.25942e-20	0.98562	0.448	0.1	1.21857e-15	4	PBX1
CLASP2	1.51624e-12	0.983847	0.362	0.095	2.54516e-08	4	CLASP2
DOCK7	5.58905e-13	0.981831	0.397	0.113	9.38179e-09	4	DOCK7
MAFF	1.3106e-38	0.979402	0.609	0.138	2.19997e-34	3	MAFF
ITPR1	3.52488e-22	0.9757	0.345	0.053	5.91686e-18	4	ITPR1
FLRT2	5.55748e-108	0.974056	0.362	0.007	9.32878e-104	4	FLRT2
CHD1	2.70433e-10	0.970508	0.552	0.262	4.53949e-06	4	CHD1
NFKBIA	1.68788e-27	0.967892	0.946	0.762	2.83328e-23	3	NFKBIA
PRKG1	2.56752e-121	0.965695	0.31	0.003	4.30985e-117	4	PRKG1
TTC7B	2.23679e-18	0.962185	0.276	0.041	3.75467e-14	4	TTC7B
DPP6	6.93886e-26	0.959385	0.328	0.04	1.16476e-21	4	DPP6
RYR2	1.16256e-117	0.95838	0.293	0.002	1.95148e-113	4	RYR2
TNFAIP3	5.71474e-25	0.952097	0.478	0.125	9.59277e-21	3	TNFAIP3
CACNA1A	5.37748e-28	0.951913	0.293	0.03	9.02665e-24	4	CACNA1A
FGFR2	1.8387e-08	0.950954	0.31	0.097	0.000308645	4	FGFR2
SOX2-OT	9.80668e-30	0.950761	0.31	0.031	1.64615e-25	4	SOX2-OT
HMCN1	1.18092e-51	0.947657	0.379	0.025	1.98229e-47	4	HMCN1
PAG1	1.94089e-13	0.946903	0.259	0.048	3.25798e-09	4	PAG1
DUSP6.1	1.05766e-22	0.944508	0.924	0.589	1.77539e-18	3	DUSP6
SRGAP1	3.36034e-28	0.93511	0.379	0.05	5.64066e-24	4	SRGAP1
FER	7.7927e-29	0.932262	0.397	0.053	1.30808e-24	4	FER
PCDH9	1.65412e-09	0.92241	0.362	0.12	2.77661e-05	4	PCDH9
CACNB4	1.09554e-49	0.9192	0.276	0.013	1.83898e-45	4	CACNB4
CLN5	2.67208e-17	0.911917	0.362	0.071	4.48536e-13	4	CLN5
MYC.1	6.43819e-09	0.908516	0.31	0.096	0.000108071	4	MYC
BCL11A	2.03141e-47	0.908201	0.293	0.015	3.40993e-43	4	BCL11A
MIS18BP1	2.5236e-22	0.904349	0.293	0.037	4.23612e-18	4	MIS18BP1
CEP135	9.80374e-31	0.901071	0.293	0.026	1.64566e-26	4	CEP135
SLCO1B3.2	5.99952e-131	0.898788	0.7	0.168	1.00708e-126	2	SLCO1B3
FRYL	8.46099e-14	0.893565	0.448	0.136	1.42026e-09	4	FRYL
DNAH5	4.60404e-25	0.888908	0.362	0.051	7.72834e-21	4	DNAH5
NRP1	1.64759e-13	0.888589	0.276	0.053	2.76565e-09	4	NRP1
DPYSL2	6.37032e-25	0.886798	0.345	0.047	1.06932e-20	4	DPYSL2
PTPRB	5.24252e-96	0.886663	0.293	0.004	8.80009e-92	4	PTPRB
EPB41L2	5.00523e-22	0.886206	0.31	0.043	8.40178e-18	4	EPB41L2
GADD45B	1.96418e-24	0.886053	0.902	0.497	3.29708e-20	3	GADD45B
LTBP1	4.18087e-08	0.885935	0.276	0.085	0.000701801	4	LTBP1
INTS6	2.03526e-06	0.88257	0.466	0.24	0.0341639	4	INTS6
VPS13C	1.58065e-08	0.880667	0.5	0.24	0.000265329	4	VPS13C
MAP2K6	1.05715e-14	0.878545	0.397	0.102	1.77453e-10	4	MAP2K6
CPLANE1	3.47626e-16	0.874192	0.397	0.091	5.83525e-12	4	CPLANE1
DGKH	4.3902e-29	0.872845	0.328	0.036	7.36939e-25	4	DGKH
NCKAP1	3.56633e-15	0.871613	0.483	0.145	5.98643e-11	4	NCKAP1
RB1	1.46377e-11	0.871149	0.328	0.087	2.45709e-07	4	RB1
RF00019	1.06629e-16	0.869745	0.81	0.404	1.78987e-12	4	RF00019
KDM5B	2.35323e-11	0.868699	0.397	0.122	3.95014e-07	4	KDM5B
VPS13A	1.4333e-08	0.865576	0.517	0.245	0.000240594	4	VPS13A
PDLIM3	3.37234e-33	0.8644	0.293	0.024	5.66081e-29	4	PDLIM3
SAMMSON	4.19546e-82	0.863643	0.276	0.005	7.04251e-78	4	SAMMSON
COL4A2	1.21393e-55	0.861813	0.259	0.009	2.0377e-51	4	COL4A2
JUNB	4.63486e-29	0.861199	0.891	0.396	7.78008e-25	3	JUNB
GUCY1A1	2.00489e-34	0.859108	0.276	0.02	3.36541e-30	4	GUCY1A1
PCNX4	1.92156e-14	0.85684	0.397	0.1	3.22553e-10	4	PCNX4
CD55	2.60731e-06	0.855987	0.259	0.089	0.0437663	4	CD55
DNMT3A	1.40332e-10	0.854401	0.483	0.191	2.35561e-06	4	DNMT3A
TMEM165	2.65568e-21	0.85371	0.328	0.049	4.45782e-17	4	TMEM165
GLS	1.18614e-40	0.852939	0.345	0.027	1.99105e-36	4	GLS
OTOGL	2.69862e-123	0.852033	0.293	0.002	4.52991e-119	4	OTOGL
CYP2E1.2	4.50976e-124	0.849847	1	0.946	7.57008e-120	2	CYP2E1
CTSC	7.13591e-12	0.849663	0.293	0.069	1.19783e-07	4	CTSC
MTRNR2L11	5.97526e-06	0.33881	0.442	0.395	0.100301	1	MTRNR2L11
NAV2	1.92566e-05	0.307482	0.422	0.383	0.323242	1	NAV2
HAL	3.99645e-05	0.283901	0.519	0.5	0.670844	1	HAL
CYP2E1.1	4.04714e-05	-0.259688	0.964	0.953	0.679353	1	CYP2E1
RBM25.1	4.05468e-05	0.306059	0.535	0.545	0.680618	1	RBM25
MLXIPL.1	5.17895e-05	0.26474	0.599	0.629	0.869338	1	MLXIPL
PNPLA3	0.000304929	0.265433	0.328	0.289	1	1	PNPLA3
CYP1A2.1	0.00516267	-0.417007	0.526	0.559	1	1	CYP1A2
SH3KBP1	0.00628554	0.281345	0.415	0.408	1	1	SH3KBP1
PTPN12	1.70712e-15	0.848818	0.345	0.073	2.86558e-11	4	PTPN12
DYRK1A	1.04292e-06	0.848669	0.328	0.128	0.0175065	4	DYRK1A
SMAD2	3.14268e-13	0.848476	0.431	0.129	5.27531e-09	4	SMAD2
THAP12	4.05317e-20	0.847723	0.293	0.041	6.80366e-16	4	THAP12
RF00017	6.47375e-19	0.847113	0.448	0.101	1.08668e-14	4	RF00017
LRRK2	6.74323e-14	0.845049	0.328	0.073	1.13192e-09	4	LRRK2
TENT5A	1.23662e-22	0.844799	0.891	0.48	2.07579e-18	3	TENT5A
COL5A2	4.02241e-12	0.843808	0.276	0.06	6.75202e-08	4	COL5A2
PHF14	1.32235e-07	0.841575	0.448	0.214	0.00221969	4	PHF14
CSMD1	1.12843e-91	0.841511	0.276	0.004	1.89418e-87	4	CSMD1
STX7	1.88884e-15	0.841376	0.397	0.096	3.17061e-11	4	STX7
TIMP1	7.18424e-09	0.83567	0.259	0.068	0.000120595	4	TIMP1
DSE	2.63236e-18	0.833164	0.345	0.062	4.41868e-14	4	DSE
RTTN	1.60967e-07	0.833009	0.293	0.1	0.00270199	4	RTTN
AC107223.1	1.3726e-80	0.831289	0.259	0.004	2.30405e-76	4	AC107223.1
FBN2	1.63973e-95	0.830715	0.259	0.003	2.75245e-91	4	FBN2
COL14A1	3.14998e-111	0.82459	0.259	0.002	5.28756e-107	4	COL14A1
SDC4	6.60926e-23	0.8236	0.935	0.61	1.10943e-18	3	SDC4
RASAL2	3.57838e-17	0.817513	0.293	0.049	6.00667e-13	4	RASAL2
OSMR	4.0761e-33	0.817063	0.31	0.028	6.84215e-29	4	OSMR
RAP1B	7.57937e-14	0.815092	0.379	0.095	1.27227e-09	4	RAP1B
PRCP	7.82869e-09	0.814652	0.414	0.159	0.000131412	4	PRCP
CFAP54	7.33261e-84	0.810618	0.259	0.004	1.23085e-79	4	CFAP54
NCAM1	1.23813e-17	0.808407	0.259	0.037	2.07832e-13	4	NCAM1
KIAA1109	7.88956e-08	0.804292	0.483	0.232	0.00132434	4	KIAA1109
NEB	8.86247e-21	0.803383	0.259	0.032	1.48765e-16	4	NEB
HAND2-AS1	7.13022e-93	0.80335	0.293	0.005	1.19688e-88	4	HAND2-AS1
BIRC3	8.86936e-28	0.802998	0.5	0.118	1.48881e-23	3	BIRC3
CHD7	2.65985e-09	0.802859	0.31	0.091	4.46482e-05	4	CHD7
ASAP1	4.1696e-20	0.802214	0.379	0.068	6.99909e-16	4	ASAP1
DNAH12	2.86483e-79	0.802124	0.276	0.006	4.80891e-75	4	DNAH12
GPATCH2L	7.68886e-11	0.801869	0.328	0.089	1.29065e-06	4	GPATCH2L
ZFP36	6.29618e-20	0.800483	0.913	0.6	1.05688e-15	3	ZFP36
NDUFAF5	3.5387e-18	0.799344	0.259	0.036	5.94006e-14	4	NDUFAF5
USP34	9.27578e-07	0.79886	0.414	0.185	0.0155703	4	USP34
CCDC80	5.35009e-109	0.794796	0.276	0.002	8.98067e-105	4	CCDC80
ZNF462	1.15063e-71	0.790356	0.328	0.011	1.93145e-67	4	ZNF462
SGCE	3.08069e-21	0.788701	0.259	0.03	5.17124e-17	4	SGCE
XPO5	2.08019e-24	0.787405	0.276	0.03	3.4918e-20	4	XPO5
UACA	2.41601e-08	0.787164	0.517	0.257	0.000405552	4	UACA
LCOR	1.02109e-06	0.783063	0.431	0.211	0.0171401	4	LCOR
MIR4435-2HG	1.38856e-69	0.782224	0.276	0.007	2.33084e-65	4	MIR4435-2HG
MYOF	2.78939e-120	0.780086	0.276	0.002	4.68228e-116	4	MYOF
SKAP2	1.20973e-09	0.777838	0.276	0.074	2.03065e-05	4	SKAP2
AGO2	2.31887e-14	0.777441	0.345	0.078	3.89245e-10	4	AGO2
TRPC3	2.20294e-09	0.777096	0.276	0.074	3.69786e-05	4	TRPC3
NMD3	1.51653e-06	0.775228	0.569	0.372	0.0254566	4	NMD3
PLXDC2	2.30798e-48	0.774159	0.276	0.013	3.87418e-44	4	PLXDC2
MLLT3	9.13707e-21	0.773338	0.345	0.054	1.53375e-16	4	MLLT3
MAGI2	1.27024e-18	0.770294	0.293	0.045	2.13223e-14	4	MAGI2
PDCD4	1.42413e-08	0.766773	0.328	0.106	0.000239054	4	PDCD4
LDLR	6.27819e-23	0.765132	0.946	0.609	1.05386e-18	3	LDLR
MYO10	1.35104e-29	0.763052	0.259	0.021	2.26785e-25	4	MYO10
ZC2HC1A	4.05189e-65	0.762484	0.276	0.008	6.8015e-61	4	ZC2HC1A
ETS1	1.44956e-40	0.762195	0.259	0.014	2.43323e-36	4	ETS1
RFX3	3.89162e-40	0.761935	0.31	0.021	6.53247e-36	4	RFX3
KLF7	6.56346e-18	0.761611	0.259	0.036	1.10174e-13	4	KLF7
SLC12A2	8.01988e-13	0.759853	0.31	0.072	1.34622e-08	4	SLC12A2
MTA3	2.09531e-17	0.759131	0.276	0.042	3.51719e-13	4	MTA3
PDE4D	4.50206e-55	0.758665	0.345	0.018	7.55715e-51	4	PDE4D
CASC19	2.95807e-17	0.757825	0.362	0.072	4.96542e-13	4	CASC19
PNRC1	7.85493e-19	0.757039	0.848	0.463	1.31853e-14	3	PNRC1
TNKS	4.95165e-12	0.755895	0.397	0.116	8.31184e-08	4	TNKS
FSTL1	3.06834e-17	0.755587	0.259	0.037	5.15052e-13	4	FSTL1
ZNF26	3.6342e-27	0.754887	0.293	0.03	6.10037e-23	4	ZNF26
HIP1	1.66029e-15	0.752207	0.345	0.072	2.78696e-11	4	HIP1
SPEF2	1.14765e-38	0.751958	0.293	0.02	1.92645e-34	4	SPEF2
FEZ2	1.10892e-11	0.75087	0.397	0.119	1.86143e-07	4	FEZ2
AAK1	6.72522e-13	0.746355	0.379	0.101	1.1289e-08	4	AAK1
PHLDA1	5.89429e-21	0.744781	0.685	0.262	9.89415e-17	3	PHLDA1
MCL1	3.00478e-24	0.7446	0.957	0.618	5.04383e-20	3	MCL1
DNAH7	7.82768e-85	0.744164	0.276	0.005	1.31395e-80	4	DNAH7
SRGAP3	6.73324e-32	0.743838	0.276	0.022	1.13024e-27	4	SRGAP3
GDAP2	1.15115e-14	0.743571	0.31	0.062	1.93233e-10	4	GDAP2
APAF1	4.5855e-30	0.741553	0.259	0.021	7.69722e-26	4	APAF1
ROBO1	1.34823e-55	0.740985	0.276	0.011	2.26313e-51	4	ROBO1
AGO3	2.32822e-09	0.74092	0.414	0.151	3.90815e-05	4	AGO3
TRMT9B	3.03585e-20	0.74038	0.259	0.032	5.09598e-16	4	TRMT9B
VPS13B	1.60909e-09	0.740294	0.31	0.09	2.70101e-05	4	VPS13B
ZC3H14	7.05629e-09	0.739019	0.379	0.136	0.000118447	4	ZC3H14
LCORL	7.50306e-09	0.736661	0.293	0.085	0.000125946	4	LCORL
TMTC3.1	2.16849e-26	0.736477	0.634	0.535	3.64003e-22	1	TMTC3
SLC20A1	9.6611e-15	0.735037	0.717	0.354	1.62171e-10	3	SLC20A1
KDM6B	1.56398e-30	0.732858	0.5	0.108	2.6253e-26	3	KDM6B
GLG1	5.12579e-10	0.730279	0.466	0.182	8.60416e-06	4	GLG1
BDNF-AS	9.89614e-10	0.730196	0.31	0.088	1.66117e-05	4	BDNF-AS
PPP1R12A	6.08045e-07	0.730088	0.397	0.182	0.0102066	4	PPP1R12A
GNAI3	4.21375e-07	0.728036	0.638	0.416	0.0070732	4	GNAI3
TGFBR2	6.79375e-07	0.727995	0.276	0.097	0.011404	4	TGFBR2
DNAJC13	4.32677e-09	0.727271	0.293	0.085	7.26292e-05	4	DNAJC13
FGF13	8.89393e-96	0.726621	0.259	0.003	1.49293e-91	4	FGF13
ZMYM2	3.37968e-08	0.726403	0.431	0.179	0.000567313	4	ZMYM2
EPG5	2.17117e-13	0.725377	0.328	0.072	3.64453e-09	4	EPG5
ARIH1	3.04637e-07	0.724624	0.431	0.203	0.00511364	4	ARIH1
KPNA5	9.04155e-14	0.72384	0.259	0.046	1.51771e-09	4	KPNA5
FAM126A	4.64263e-10	0.722829	0.345	0.103	7.79312e-06	4	FAM126A
CYP2A6	1.98332e-05	-0.287312	0.453	0.506	0.33292	2	CYP2A6
DUSP6	0.000659828	-0.306215	0.602	0.602	1	2	DUSP6
CHD8	5.63146e-08	0.721686	0.328	0.113	0.000945296	4	CHD8
HERC4	2.28543e-11	0.721225	0.414	0.129	3.83633e-07	4	HERC4
NTRK2	1.85124e-100	0.719816	0.259	0.002	3.10749e-96	4	NTRK2
GPCPD1	4.94441e-13	0.719335	0.362	0.091	8.29969e-09	4	GPCPD1
KCNJ6	2.64588e-69	0.719213	0.276	0.007	4.44137e-65	4	KCNJ6
MEF2C	1.02763e-99	0.719088	0.276	0.003	1.72498e-95	4	MEF2C
ZNF431	3.22966e-108	0.718923	0.328	0.005	5.42132e-104	4	ZNF431
CCDC7	1.8726e-22	0.717401	0.276	0.032	3.14334e-18	4	CCDC7
WDR12	7.07541e-09	0.717384	0.31	0.093	0.000118768	4	WDR12
CXCL2.1	1.95208e-12	0.717028	0.848	0.6	3.27676e-08	3	CXCL2
TCERG1	1.6569e-07	0.713731	0.397	0.166	0.00278127	4	TCERG1
ARFGEF1	4.04594e-07	0.711906	0.379	0.161	0.00679151	4	ARFGEF1
TBC1D5	2.33269e-14	0.710323	0.397	0.099	3.91566e-10	4	TBC1D5
ARHGAP26	1.50841e-08	0.709871	0.276	0.079	0.000253202	4	ARHGAP26
DMXL2	1.46954e-09	0.709343	0.31	0.088	2.46677e-05	4	DMXL2
Z95331.1	1.11246e-12	0.708534	0.259	0.05	1.86738e-08	4	Z95331.1
COL12A1	2.70641e-116	0.706027	0.31	0.003	4.54298e-112	4	COL12A1
USP53	8.6183e-08	0.705185	0.379	0.149	0.00144667	4	USP53
KLF10	6.78771e-24	0.704555	0.674	0.238	1.13939e-19	3	KLF10
SMC4	8.94171e-08	0.700954	0.379	0.149	0.00150096	4	SMC4
ATXN1	1.04248e-06	0.69926	0.414	0.194	0.0174991	4	ATXN1
PARP8	5.95355e-18	0.697542	0.259	0.036	9.99363e-14	4	PARP8
RAP2B	1.62246e-08	0.697081	0.259	0.07	0.000272346	4	RAP2B
PTBP2	5.01568e-23	0.696603	0.328	0.045	8.41932e-19	4	PTBP2
MBD5	1.63711e-12	0.695897	0.345	0.085	2.74806e-08	4	MBD5
PIAS2	4.62587e-08	0.695732	0.345	0.123	0.000776499	4	PIAS2
XPNPEP1	8.054e-15	0.694759	0.276	0.049	1.35194e-10	4	XPNPEP1
ENAH	2.51952e-07	0.693736	0.362	0.144	0.00422926	4	ENAH
RAB30	2.77213e-11	0.693515	0.31	0.078	4.65329e-07	4	RAB30
CASC15	2.12384e-80	0.692171	0.259	0.004	3.56507e-76	4	CASC15
PICALM	2.77138e-06	0.690752	0.517	0.298	0.0465204	4	PICALM
SLC8A1	6.0633e-50	0.686068	0.293	0.014	1.01779e-45	4	SLC8A1
MSR1	5.26025e-17	0.685676	0.259	0.038	8.82986e-13	4	MSR1
TSPAN14	2.5317e-14	0.681918	0.293	0.055	4.24971e-10	4	TSPAN14
HSPH1	1.61621e-06	0.681794	0.362	0.155	0.0271296	4	HSPH1
BHLHE40	3.5832e-20	0.678604	0.598	0.223	6.01475e-16	3	BHLHE40
ARID1B	9.46794e-07	0.678431	0.552	0.343	0.0158929	4	ARID1B
GLUL.1	9.26793e-19	0.678246	0.659	0.434	1.55572e-14	2	GLUL
MYO9A	1.25451e-13	0.677722	0.362	0.087	2.10583e-09	4	MYO9A
ZNF677	1.3342e-83	0.676375	0.259	0.004	2.23958e-79	4	ZNF677
CARMIL1	7.96887e-20	0.675268	0.31	0.046	1.33765e-15	4	CARMIL1
SLC4A7	2.30623e-09	0.674725	0.293	0.08	3.87123e-05	4	SLC4A7
WDFY3	1.77231e-14	0.674109	0.31	0.062	2.975e-10	4	WDFY3
RUNX1	1.56696e-12	0.672567	0.276	0.056	2.63031e-08	4	RUNX1
CCN1	1.75405e-17	0.67247	0.511	0.177	2.94434e-13	3	CCN1
KCNMA1	1.83694e-09	0.670089	0.293	0.083	3.08349e-05	4	KCNMA1
SPTLC2	5.42008e-15	0.66954	0.276	0.048	9.09815e-11	4	SPTLC2
SCAPER	1.11704e-06	0.668219	0.397	0.173	0.0187507	4	SCAPER
MEIS1	1.7311e-21	0.668195	0.259	0.03	2.90583e-17	4	MEIS1
PRKD3	3.4991e-11	0.66463	0.328	0.086	5.87359e-07	4	PRKD3
ELP4	1.48776e-15	0.664317	0.293	0.053	2.49736e-11	4	ELP4
JUN	6.72161e-21	0.6634	0.946	0.695	1.12829e-16	3	JUN
CTDSPL2	1.03958e-07	0.662325	0.31	0.105	0.00174505	4	CTDSPL2
SUPT20H	9.04197e-11	0.660796	0.345	0.098	1.51778e-06	4	SUPT20H
MAP9	6.75102e-84	0.660275	0.259	0.004	1.13323e-79	4	MAP9
PKHD1	2.16018e-17	0.656816	0.293	0.047	3.62607e-13	4	PKHD1
TXNL1	1.91491e-07	0.656649	0.397	0.168	0.00321438	4	TXNL1
IL1RN	2.75862e-09	0.656065	0.652	0.389	4.63061e-05	3	IL1RN
FBXL20	4.17841e-07	0.653725	0.276	0.088	0.00701387	4	FBXL20
TANC1	1.27865e-19	0.652596	0.276	0.037	2.14635e-15	4	TANC1
DNAH6	3.02751e-17	0.651829	0.259	0.037	5.08197e-13	4	DNAH6
CEP290	1.18876e-10	0.649679	0.328	0.089	1.99546e-06	4	CEP290
XPR1	9.52615e-09	0.645018	0.276	0.078	0.000159906	4	XPR1
HERC1	2.28154e-08	0.64427	0.345	0.117	0.00038298	4	HERC1
ZFC3H1	6.4265e-09	0.641134	0.293	0.085	0.000107875	4	ZFC3H1
KLF6.1	3.28185e-24	0.637524	1	0.959	5.50891e-20	3	KLF6
TBK1	8.32834e-07	0.634473	0.31	0.114	0.01398	4	TBK1
BRWD3	2.49939e-12	0.633579	0.293	0.064	4.19548e-08	4	BRWD3
AC003681.1	2.01183e-06	0.633083	0.414	0.199	0.0337706	4	AC003681.1
TBCE	2.78021e-19	0.63184	0.276	0.038	4.66687e-15	4	TBCE
RNASEH2B	3.93508e-11	0.631672	0.293	0.071	6.60542e-07	4	RNASEH2B
EXOC6	3.45777e-08	0.63125	0.31	0.102	0.000580422	4	EXOC6
GADD45A	2.93088e-18	0.630145	0.696	0.309	4.91977e-14	3	GADD45A
GBP4	6.71384e-08	0.625556	0.259	0.074	0.00112699	4	GBP4
AVL9	2.02687e-12	0.623943	0.293	0.064	3.40231e-08	4	AVL9
ZSWIM6	2.40619e-11	0.622121	0.345	0.093	4.03903e-07	4	ZSWIM6
RBM26	5.47515e-09	0.620847	0.5	0.209	9.19059e-05	4	RBM26
VPS8	2.15972e-09	0.619351	0.276	0.072	3.6253e-05	4	VPS8
PAPOLG	1.8242e-06	0.618943	0.328	0.129	0.0306209	4	PAPOLG
ATAD2B	6.46042e-10	0.616837	0.397	0.131	1.08445e-05	4	ATAD2B
ABI2	1.39919e-08	0.616611	0.362	0.126	0.000234868	4	ABI2
CDKN1A	1.6472e-21	0.6142	0.565	0.181	2.76499e-17	3	CDKN1A
SCAI	2.25177e-11	0.613902	0.259	0.055	3.77982e-07	4	SCAI
RUFY2	1.8065e-07	0.611453	0.259	0.079	0.00303239	4	RUFY2
VCL	1.67496e-06	0.609894	0.328	0.13	0.0281159	4	VCL
ICE1	1.24074e-06	0.609484	0.293	0.103	0.0208271	4	ICE1
COG6	5.4893e-10	0.608029	0.293	0.078	9.21433e-06	4	COG6
ZNF37A	1.42178e-08	0.608027	0.276	0.078	0.00023866	4	ZNF37A
GBP1	1.1528e-13	0.607051	0.685	0.346	1.93508e-09	3	GBP1
ITGAV	2.34479e-06	0.60547	0.293	0.11	0.0393596	4	ITGAV
NUP58	4.45135e-07	0.603785	0.362	0.143	0.00747204	4	NUP58
RALGAPA1	2.38508e-10	0.603548	0.431	0.148	4.00359e-06	4	RALGAPA1
DUSP1.2	3.70527e-06	0.402326	0.87	0.69	0.0621967	3	DUSP1
VNN3	4.65925e-06	0.301842	0.348	0.163	0.0782101	3	VNN3
LINC01348	5.60064e-06	0.25054	0.304	0.138	0.0940123	3	LINC01348
BCO2	6.49091e-06	0.285599	0.435	0.226	0.108956	3	BCO2
H6PD	6.50239e-06	0.27269	0.565	0.334	0.109149	3	H6PD
DDX5	1.00495e-05	0.251977	0.728	0.497	0.16869	3	DDX5
FAM102A	1.15269e-05	0.376891	0.522	0.319	0.19349	3	FAM102A
CYP1A2.3	1.50402e-05	0.620685	0.685	0.543	0.252465	3	CYP1A2
SDS.2	2.07547e-05	-0.366194	0.717	0.807	0.348388	3	SDS
HIVEP1	2.75046e-05	0.317834	0.424	0.239	0.461692	3	HIVEP1
ARL5B	5.21695e-05	0.253812	0.576	0.356	0.875718	3	ARL5B
NR0B2	5.84249e-05	0.382939	0.598	0.411	0.98072	3	NR0B2
ATP1B1.1	6.91166e-05	0.260716	0.75	0.517	1	3	ATP1B1
CEMIP2	8.03773e-05	0.28102	0.446	0.269	1	3	CEMIP2
ARRDC4	8.45472e-05	0.257091	0.391	0.215	1	3	ARRDC4
NFE2L2	0.000119171	0.289036	0.587	0.383	1	3	NFE2L2
GCLC	0.000124497	0.334349	0.663	0.482	1	3	GCLC
AKR7A3.1	0.000190305	0.270162	0.457	0.275	1	3	AKR7A3
MTATP6P1.2	0.000465943	0.382054	0.88	0.762	1	3	MTATP6P1
IGFBP2	0.000573847	0.317688	0.489	0.326	1	3	IGFBP2
ALAS1	0.000664138	0.289193	0.533	0.347	1	3	ALAS1
IL6ST	0.000834381	0.256719	0.859	0.718	1	3	IL6ST
ADGRA3	0.000906157	-0.410393	0.402	0.526	1	3	ADGRA3
BRI3	0.00100018	0.275328	0.359	0.215	1	3	BRI3
MTRNR2L12.1	0.0010018	-0.36073	0.967	0.933	1	3	MTRNR2L12
MT-ND1	0.00116902	0.255194	1	0.991	1	3	MT-ND1
AKR1C2.1	0.00160754	0.283972	0.457	0.312	1	3	AKR1C2
SERPINA1.2	0.00182885	0.264603	0.804	0.659	1	3	SERPINA1
ATF5	0.00193295	-0.289898	0.685	0.742	1	3	ATF5
SLC25A15	0.00359774	-0.377951	0.293	0.403	1	3	SLC25A15
FASN	0.00424319	0.250502	0.522	0.377	1	3	FASN
LGR4	0.00506099	-0.329757	0.293	0.41	1	3	LGR4
SLCO1B3.3	0.00884324	0.289943	0.38	0.267	1	3	SLCO1B3
PIK3C3	3.99028e-07	0.602597	0.31	0.111	0.00669809	4	PIK3C3
TAF2	1.68841e-08	0.601629	0.293	0.087	0.000283417	4	TAF2
UBC	7.61707e-15	0.598623	0.804	0.53	1.2786e-10	3	UBC
ERCC6	3.62792e-07	0.595894	0.259	0.082	0.00608983	4	ERCC6
ME2	6.74443e-13	0.595482	0.276	0.055	1.13212e-08	4	ME2
LYST	7.16848e-09	0.592175	0.362	0.121	0.00012033	4	LYST
MIPOL1	1.06862e-18	0.591386	0.276	0.039	1.79378e-14	4	MIPOL1
CD47	1.39889e-06	0.589974	0.397	0.176	0.0234818	4	CD47
ATP2C1	1.83881e-08	0.588745	0.328	0.107	0.000308663	4	ATP2C1
GSTA2.1	9.36772e-37	0.587582	0.827	0.553	1.57247e-32	2	GSTA2
SOD2	2.74156e-11	0.587579	0.924	0.702	4.60198e-07	3	SOD2
VTI1A	3.42312e-10	0.587126	0.259	0.059	5.74604e-06	4	VTI1A
ADH1C.1	1.80919e-57	0.586411	0.935	0.718	3.03691e-53	2	ADH1C
AKR1C1.1	1.1407e-13	0.585168	0.793	0.465	1.91478e-09	3	AKR1C1
JUND	1.03504e-14	0.584594	0.989	0.815	1.73741e-10	3	JUND
THBS1	5.23174e-07	0.578811	0.5	0.284	0.00878199	3	THBS1
TBCK	2.69083e-08	0.577957	0.259	0.073	0.000451683	4	TBCK
C2CD5	2.29621e-10	0.573186	0.293	0.074	3.85442e-06	4	C2CD5
ANKRD36C	1.66762e-19	0.572695	0.259	0.033	2.79927e-15	4	ANKRD36C
TSC22D2	6.54055e-16	0.571373	0.576	0.232	1.0979e-11	3	TSC22D2
DHX15	1.85427e-06	0.570577	0.328	0.13	0.0311258	4	DHX15
SAMD12	1.6317e-10	0.568	0.328	0.09	2.73896e-06	4	SAMD12
PHF11	1.49597e-06	0.567981	0.276	0.094	0.0251113	4	PHF11
TET2	8.70801e-08	0.56634	0.276	0.084	0.00146173	4	TET2
NCBP3	1.63487e-07	0.56475	0.362	0.134	0.0027443	4	NCBP3
HMGCS1.1	3.05867e-08	0.564404	0.783	0.587	0.000513429	3	HMGCS1
PHF21A	2.04764e-15	0.563047	0.328	0.063	3.43717e-11	4	PHF21A
FGFR1OP	4.21094e-09	0.562264	0.31	0.091	7.06848e-05	4	FGFR1OP
ADH1A.1	5.24029e-50	0.56084	0.933	0.733	8.79635e-46	2	ADH1A
WRN	7.14282e-08	0.560443	0.259	0.074	0.00119899	4	WRN
ARAP2	6.40705e-07	0.559967	0.293	0.102	0.0107549	4	ARAP2
TNFRSF12A	1.14151e-47	0.55892	0.435	0.052	1.91614e-43	3	TNFRSF12A
SESTD1	9.82987e-14	0.558124	0.276	0.053	1.65004e-09	4	SESTD1
ZC3H12A	1.83763e-29	0.557191	0.391	0.069	3.08464e-25	3	ZC3H12A
KIAA0586	2.00909e-08	0.556944	0.293	0.087	0.000337246	4	KIAA0586
ATR	2.18614e-08	0.556341	0.276	0.079	0.000366965	4	ATR
CBLB	3.6813e-07	0.555589	0.293	0.098	0.00617944	4	CBLB
PNPT1	1.08325e-06	0.55341	0.293	0.105	0.0181835	4	PNPT1
NEAT1.1	1.02521e-63	0.553325	0.989	0.985	1.72092e-59	1	NEAT1
TEX10	1.62701e-10	0.552091	0.259	0.058	2.7311e-06	4	TEX10
DCP2	2.42358e-11	0.549817	0.293	0.068	4.06822e-07	4	DCP2
AHCTF1	3.05376e-12	0.548223	0.345	0.085	5.12605e-08	4	AHCTF1
SLIT2	3.41898e-111	0.547289	0.259	0.002	5.73911e-107	4	SLIT2
MT1E.1	4.78502e-11	0.543539	0.957	0.789	8.03213e-07	3	MT1E
SYNJ2	2.54232e-07	0.541712	0.259	0.079	0.00426754	4	SYNJ2
PTPRG	9.39733e-07	0.541091	0.293	0.1	0.0157744	4	PTPRG
RAB3IP	2.50217e-06	0.540259	0.276	0.099	0.0420015	4	RAB3IP
SCAF8	7.97565e-07	0.538708	0.293	0.101	0.0133879	4	SCAF8
NUP98	7.00215e-09	0.536851	0.379	0.132	0.000117538	4	NUP98
CYP2B7P	5.70307e-25	0.534847	0.674	0.557	9.57317e-21	1	CYP2B7P
XPO7	2.45613e-07	0.534685	0.259	0.077	0.00412287	4	XPO7
ACTG1	3.6019e-14	0.529331	0.913	0.61	6.04615e-10	3	ACTG1
AC007950.1	5.28835e-08	0.525146	0.259	0.072	0.000887702	4	AC007950.1
MIR100HG	4.36321e-09	0.522926	0.259	0.065	7.32409e-05	4	MIR100HG
TLE4	2.38103e-07	0.520574	0.276	0.087	0.00399679	4	TLE4
PHF6	4.45388e-11	0.520163	0.276	0.062	7.47628e-07	4	PHF6
TRDMT1	5.59637e-11	0.517072	0.259	0.056	9.39406e-07	4	TRDMT1
CCNL1.1	8.095e-09	0.516517	0.804	0.515	0.000135883	3	CCNL1
ELMSAN1.1	8.92564e-09	0.512391	0.328	0.102	0.000149826	4	ELMSAN1
RND1	4.47157e-10	0.510552	0.261	0.08	7.50598e-06	3	RND1
AOX1	4.23361e-51	0.509449	0.924	0.702	7.10654e-47	2	AOX1
UTP20	5.95666e-09	0.504912	0.259	0.066	9.99885e-05	4	UTP20
TTLL5	2.78326e-12	0.504733	0.259	0.051	4.67198e-08	4	TTLL5
TIPARP	1.32763e-12	0.503811	0.511	0.208	2.22856e-08	3	TIPARP
DMTF1	7.01354e-08	0.50136	0.276	0.082	0.00117729	4	DMTF1
RERE	1.48335e-06	0.500382	0.328	0.125	0.0248995	4	RERE
NFKBIZ	1.42524e-13	0.498636	0.554	0.224	2.3924e-09	3	NFKBIZ
FADS1	1.10294e-06	0.498056	0.489	0.273	0.0185139	3	FADS1
RND3.1	6.64062e-08	0.497041	0.739	0.509	0.0011147	3	RND3
ETS2	9.59379e-12	0.496728	0.75	0.443	1.61041e-07	3	ETS2
ZFP36L2.2	3.72583e-09	0.494375	0.717	0.431	6.25418e-05	3	ZFP36L2
RHOB.1	7.29826e-12	0.491125	0.902	0.743	1.22509e-07	3	RHOB
KIF13B	6.23876e-09	0.490238	0.259	0.066	0.000104724	4	KIF13B
MGAT4A	1.70139e-09	0.489647	0.259	0.063	2.85595e-05	4	MGAT4A
MECP2	1.02898e-08	0.487115	0.276	0.074	0.000172725	4	MECP2
PTK2	2.8443e-06	0.486962	0.276	0.097	0.0477444	4	PTK2
SDS	1.25725e-54	0.484893	0.91	0.73	2.11042e-50	0	SDS
PLIN2.1	6.29234e-09	0.481286	0.891	0.738	0.000105623	3	PLIN2
MIDN	4.41086e-11	0.478713	0.413	0.156	7.40407e-07	3	MIDN
MYC	1.15365e-22	0.477892	0.402	0.09	1.93652e-18	3	MYC
ADH4.1	5.4783e-65	0.474829	0.996	0.919	9.19588e-61	2	ADH4
VMP1	1.55812e-08	0.473191	0.772	0.511	0.000261546	3	VMP1
POLR2B	8.36026e-07	0.466233	0.293	0.1	0.0140335	4	POLR2B
FIGN	3.91611e-07	0.465771	0.259	0.079	0.00657358	4	FIGN
OAT	1.45548e-47	0.46534	0.357	0.1	2.44317e-43	2	OAT
ANXA2	1.72291e-11	0.461489	0.467	0.19	2.89207e-07	3	ANXA2
MT2A.1	2.19339e-14	0.461323	1	0.972	3.68182e-10	3	MT2A
GLUL.2	1.31822e-06	0.457363	0.707	0.469	0.0221277	3	GLUL
B2M	5.34545e-24	0.454762	0.659	0.436	8.97287e-20	2	B2M
TASOR	2.62727e-06	0.454286	0.31	0.116	0.0441014	4	TASOR
SIPA1L1	8.30953e-07	0.451018	0.276	0.091	0.0139484	4	SIPA1L1
MTND1P23	3.22037e-07	0.448551	0.707	0.431	0.00540571	3	MTND1P23
LINC02334	7.13393e-07	0.445913	0.276	0.09	0.011975	4	LINC02334
MALAT1.1	4.41453e-64	0.440602	0.999	0.998	7.41023e-60	1	MALAT1
RCOR3	2.38204e-06	0.439096	0.259	0.085	0.039985	4	RCOR3
FAF1	6.03473e-07	0.436291	0.293	0.098	0.0101299	4	FAF1
FOS	3.78727e-08	0.434224	0.891	0.704	0.000635732	3	FOS
EGR1.1	1.22162e-11	0.432336	0.989	0.835	2.0506e-07	3	EGR1
DCXR.1	8.52332e-36	0.431338	0.918	0.709	1.43072e-31	2	DCXR
MTRNR2L12	1.662e-27	0.429889	0.933	0.934	2.78983e-23	1	MTRNR2L12
ZC3H13.1	6.75349e-18	0.426668	0.712	0.676	1.13364e-13	1	ZC3H13
WEE1	7.2353e-09	0.42512	0.728	0.439	0.000121452	3	WEE1
MT1F.1	6.1154e-19	0.424192	0.716	0.494	1.02653e-14	2	MT1F
CCNH	2.07544e-07	0.421157	0.259	0.078	0.00348383	4	CCNH
ZFP36L2.1	4.0838e-24	0.417794	0.645	0.392	6.85506e-20	2	ZFP36L2
PDK4.1	1.72701e-42	0.415363	0.996	0.965	2.89896e-38	2	PDK4
PIM3	2.81718e-12	0.413974	0.348	0.112	4.72891e-08	3	PIM3
ADH1B	8.08478e-77	0.413494	1	0.994	1.35711e-72	2	ADH1B
LINC01554.1	5.66061e-13	0.412732	0.548	0.458	9.5019e-09	1	LINC01554
AKR1C2	1.47876e-28	0.409449	0.52	0.269	2.48225e-24	2	AKR1C2
MT1G.1	9.1116e-21	0.406747	0.922	0.767	1.52947e-16	2	MT1G
MT-TP	1.34428e-08	0.406718	0.804	0.514	0.00022565	3	MT-TP
HSP90AA1.1	2.55626e-09	0.403339	0.784	0.821	4.29093e-05	1	HSP90AA1
SLF2	3.20111e-07	0.401783	0.259	0.077	0.00537339	4	SLF2
CEBPD.1	2.91182e-08	0.40047	0.891	0.622	0.000488777	3	CEBPD
ACTB.1	2.32032e-06	0.389222	0.837	0.679	0.0389489	3	ACTB
FRMD4B	1.49026e-09	0.388661	0.609	0.318	2.50155e-05	3	FRMD4B
SULT2A1	1.16629e-34	0.388143	0.971	0.82	1.95774e-30	2	SULT2A1
ASS1	5.42231e-20	0.386149	0.595	0.428	9.10189e-16	0	ASS1
CCDC71L	8.79729e-08	0.383689	0.359	0.152	0.00147671	3	CCDC71L
SERPINB1	6.84791e-08	0.382536	0.276	0.08	0.00114949	4	SERPINB1
LPIN2	1.36179e-20	0.381889	0.782	0.783	2.28591e-16	1	LPIN2
ALDOB	3.82628e-78	0.381704	0.999	0.979	6.42279e-74	0	ALDOB
FMO3	2.53383e-25	0.376988	0.853	0.656	4.25329e-21	2	FMO3
IER2	2.00401e-10	0.376466	0.457	0.187	3.36393e-06	3	IER2
SDC2	3.52906e-25	0.372796	0.773	0.571	5.92387e-21	2	SDC2
REL	5.27936e-12	0.372597	0.457	0.174	8.86194e-08	3	REL
RCAN1	4.74031e-07	0.370178	0.641	0.376	0.00795708	3	RCAN1
CSRNP1	8.20286e-09	0.366724	0.478	0.229	0.000137693	3	CSRNP1
UGGT2	8.42682e-07	0.361521	0.259	0.081	0.0141453	4	UGGT2
ZFP36L1	3.07728e-28	0.360124	0.988	0.911	5.16553e-24	2	ZFP36L1
ADM	3.90619e-12	0.359959	0.348	0.11	6.55692e-08	3	ADM
FTL	1.21226e-31	0.359924	0.893	0.751	2.03489e-27	0	FTL
GLUD1	2.93291e-25	0.359315	0.796	0.551	4.92318e-21	2	GLUD1
ELMSAN1	1.13413e-16	0.358889	0.37	0.097	1.90375e-12	3	ELMSAN1
EPHA2	1.21478e-15	0.358221	0.304	0.074	2.03912e-11	3	EPHA2
DDX21	5.56753e-08	0.357692	0.609	0.333	0.000934566	3	DDX21
CEBPB	3.32563e-07	0.356583	0.902	0.734	0.0055824	3	CEBPB
IFI6.1	1.99266e-10	0.354482	0.682	0.544	3.34488e-06	2	IFI6
PLOD2	2.99722e-08	0.352224	0.554	0.282	0.000503113	3	PLOD2
ISG15.1	1.84523e-16	0.35085	0.482	0.292	3.0974e-12	2	ISG15
MT1H.1	7.52763e-14	0.341555	0.606	0.419	1.26359e-09	2	MT1H
AKR1D1	7.78442e-25	0.339656	0.843	0.582	1.30669e-20	2	AKR1D1
ALDH2.1	5.528e-27	0.338215	0.961	0.801	9.2793e-23	2	ALDH2
APOC3	4.44171e-43	0.333087	0.984	0.927	7.45586e-39	0	APOC3
RHOU	2.17486e-08	0.33168	0.565	0.294	0.000365072	3	RHOU
MTATP6P1	1.3192e-24	0.330207	0.857	0.703	2.2144e-20	0	MTATP6P1
CYP2C19	2.34555e-20	0.329404	0.341	0.157	3.93723e-16	2	CYP2C19
CYP2A7	7.4161e-23	0.327445	0.66	0.465	1.24487e-18	0	CYP2A7
C19orf12	9.91872e-07	0.326673	0.457	0.24	0.0166496	3	C19orf12
TTR	4.36926e-38	0.325023	0.99	0.971	7.33425e-34	0	TTR
COBLL1	2.6226e-23	0.324568	0.841	0.611	4.40229e-19	2	COBLL1
ARMC8	9.67819e-07	0.322491	0.259	0.081	0.0162458	4	ARMC8
SLC2A2	5.36558e-31	0.321461	0.971	0.905	9.00666e-27	2	SLC2A2
TSKU	2.27856e-22	0.321201	0.6	0.359	3.82478e-18	2	TSKU
ELOVL2	1.68179e-20	0.319768	0.455	0.245	2.82305e-16	2	ELOVL2
NAMPT	2.08966e-06	0.319607	0.848	0.646	0.035077	3	NAMPT
SORD.1	2.54201e-20	0.319589	0.598	0.37	4.26702e-16	2	SORD
IFIT1	4.53658e-13	0.315753	0.494	0.325	7.61511e-09	2	IFIT1
MBL2	2.26861e-16	0.313023	0.612	0.421	3.80809e-12	2	MBL2
AKR1C1	9.34254e-19	0.312574	0.655	0.434	1.56824e-14	2	AKR1C1
SLC38A2	1.85794e-06	0.309537	0.946	0.739	0.0311874	3	SLC38A2
CTNNAL1	9.96495e-10	0.307894	0.304	0.103	1.67272e-05	3	CTNNAL1
IFITM3.1	2.5672e-16	0.307145	0.833	0.658	4.3093e-12	2	IFITM3
ALDH3A2	3.91185e-21	0.306943	0.739	0.503	6.56644e-17	2	ALDH3A2
ZBTB43	4.36582e-09	0.305514	0.348	0.132	7.32847e-05	3	ZBTB43
NFKB1	6.76652e-08	0.305105	0.37	0.157	0.00113583	3	NFKB1
IFI44L.1	8.84817e-15	0.304564	0.41	0.239	1.48525e-10	2	IFI44L
MAP2K3	3.10345e-08	0.302102	0.435	0.196	0.000520944	3	MAP2K3
CMBL	2.33011e-19	0.302059	0.747	0.523	3.91132e-15	2	CMBL
UGT2B4	1.66308e-23	0.301536	0.92	0.761	2.79165e-19	2	UGT2B4
CFHR2.1	1.92339e-22	0.300159	0.947	0.78	3.2286e-18	2	CFHR2
GPAM.1	1.26824e-15	0.299732	0.761	0.562	2.12886e-11	2	GPAM
SCP2	2.99714e-24	0.298394	0.973	0.868	5.031e-20	2	SCP2
SLC16A7	5.14781e-30	0.297894	0.276	0.086	8.64112e-26	2	SLC16A7
PHYH.1	5.34051e-17	0.297796	0.747	0.553	8.96457e-13	2	PHYH
FABP1	8.96305e-19	0.295928	0.927	0.841	1.50454e-14	0	FABP1
FGG	5.96018e-28	0.294962	0.997	0.993	1.00048e-23	0	FGG
CAT	9.28918e-24	0.294671	0.949	0.795	1.55928e-19	2	CAT
IGFBP1	3.1092e-07	0.294654	0.989	0.942	0.0052191	3	IGFBP1
ENTPD5	1.01013e-18	0.294526	0.643	0.422	1.6956e-14	2	ENTPD5
DUSP1.1	1.43141e-13	0.293027	0.829	0.664	2.40276e-09	2	DUSP1
MT-CO1	2.71941e-39	0.292575	0.999	0.995	4.56481e-35	0	MT-CO1
ADH6	1.11961e-20	0.290922	0.898	0.736	1.87937e-16	2	ADH6
XRCC5	2.81713e-20	0.288893	0.576	0.341	4.72883e-16	2	XRCC5
ALAD	5.91722e-21	0.287384	0.565	0.328	9.93264e-17	2	ALAD
CXCL2	7.72982e-12	0.28738	0.759	0.573	1.29753e-07	2	CXCL2
ANGPTL3.1	2.2979e-21	0.286832	0.937	0.771	3.85725e-17	2	ANGPTL3
EPAS1	2.72604e-06	0.286259	0.543	0.311	0.0457593	3	EPAS1
NCOA7	1.29736e-07	0.284719	0.337	0.138	0.00217775	3	NCOA7
SERPINA1	1.17273e-19	0.283709	0.757	0.6	1.96854e-15	0	SERPINA1
AHNAK	3.34629e-07	0.282591	0.554	0.305	0.00561708	3	AHNAK
CELF1	1.56864e-13	0.282238	0.772	0.782	2.63313e-09	1	CELF1
NADK2	4.98227e-19	0.28034	0.814	0.613	8.36323e-15	2	NADK2
KTN1	9.82226e-18	0.27989	0.851	0.655	1.64876e-13	2	KTN1
ALDH1L1.1	9.00833e-20	0.277864	0.643	0.407	1.51214e-15	2	ALDH1L1
SORL1	2.20365e-06	0.277612	0.708	0.758	0.0369905	1	SORL1
MT-RNR1	3.15791e-19	0.277303	0.991	0.993	5.30088e-15	1	MT-RNR1
NEDD9	7.97138e-09	0.276721	0.348	0.134	0.000133808	3	NEDD9
AC008549.1	2.60449e-22	0.276276	0.314	0.135	4.3719e-18	2	AC008549.1
PTMS	1.77324e-07	0.275684	0.758	0.805	0.00297656	1	PTMS
HSDL2	1.72932e-19	0.275222	0.7	0.471	2.90284e-15	2	HSDL2
MT-RNR2	1.74687e-37	0.274567	1	1	2.93229e-33	1	MT-RNR2
DEPP1	2.38458e-15	0.274391	0.461	0.271	4.00276e-11	2	DEPP1
AQP9	3.26244e-16	0.27395	0.808	0.632	5.47633e-12	2	AQP9
ALDH1A1.1	6.22901e-18	0.271197	0.927	0.776	1.0456e-13	2	ALDH1A1
SOD1.1	7.28911e-19	0.270652	0.931	0.775	1.22355e-14	2	SOD1
MPC1	1.30781e-18	0.270047	0.682	0.447	2.1953e-14	2	MPC1
RBP5	2.90617e-17	0.267996	0.467	0.273	4.87829e-13	2	RBP5
MT1M.1	1.09554e-12	0.267942	0.429	0.263	1.83897e-08	2	MT1M
HSD11B1.1	2.36791e-14	0.267866	0.724	0.53	3.97477e-10	2	HSD11B1
APOA5	2.33222e-15	0.26709	0.529	0.333	3.91487e-11	2	APOA5
CYP3A5	1.09364e-13	0.265723	0.88	0.891	1.83579e-09	1	CYP3A5
IQGAP2	2.17715e-18	0.264105	0.853	0.651	3.65456e-14	2	IQGAP2
SEC61B.1	6.72497e-13	0.260811	0.594	0.412	1.12885e-08	2	SEC61B
SLC38A4	5.56146e-22	0.260443	0.876	0.748	9.33547e-18	0	SLC38A4
CTPS1	2.35359e-13	0.259376	0.569	0.386	3.95074e-09	2	CTPS1
HMGCS1	2.10399e-07	0.257896	0.609	0.587	0.00353175	1	HMGCS1
TNFSF10	1.33532e-15	0.257776	0.627	0.412	2.24147e-11	2	TNFSF10
ORM1	5.17617e-14	0.257156	0.967	0.896	8.68872e-10	2	ORM1
SLCO1B1	7.24313e-17	0.256171	0.933	0.795	1.21583e-12	2	SLCO1B1
IFI44	2.79488e-12	0.255935	0.359	0.211	4.69149e-08	2	IFI44
TOB1	1.26702e-17	0.253694	0.835	0.649	2.12683e-13	2	TOB1
ETNPPL	9.73987e-15	0.252901	0.364	0.228	1.63493e-10	0	ETNPPL
TP53BP2	2.20084e-07	0.25271	0.272	0.103	0.00369434	3	TP53BP2
GGH	5.37253e-12	0.251593	0.592	0.414	9.01832e-08	2	GGH
PLIN2	1.35519e-09	0.250267	0.843	0.72	2.27482e-05	2	PLIN2
CBR1	3.65594e-14	0.250235	0.618	0.417	6.13686e-10	2	CBR1
ZC3H13	1.04758e-06	-0.250668	0.675	0.697	0.0175847	0	ZC3H13
GPAM	3.83772e-08	-0.251139	0.567	0.623	0.000644199	0	GPAM
ATP1B1	3.45249e-21	-0.251299	0.367	0.605	5.79535e-17	1	ATP1B1
PDK4	1.88667e-22	-0.253835	0.98	0.965	3.16696e-18	0	PDK4
MT-CYB	8.65133e-16	-0.254196	1	1	1.45221e-11	2	MT-CYB
NEAT1.2	7.83861e-07	-0.255009	0.986	0.986	0.0131579	2	NEAT1
ISG15	3.39191e-15	-0.256031	0.218	0.385	5.69366e-11	1	ISG15
SAP18	2.9891e-21	-0.256459	0.175	0.362	5.0175e-17	1	SAP18
FGG.1	4.46899e-20	-0.257961	0.995	0.995	7.50165e-16	1	FGG
SLCO1B3.1	3.80298e-15	-0.259219	0.171	0.322	6.38368e-11	1	SLCO1B3
RPS29	9.26504e-17	-0.261072	0.459	0.673	1.55523e-12	1	RPS29
RPS11	3.02234e-22	-0.261914	0.222	0.435	5.0733e-18	1	RPS11
FABP1.1	9.61828e-15	-0.262223	0.811	0.909	1.61452e-10	1	FABP1
EGR1	3.25052e-11	-0.262325	0.828	0.85	5.45632e-07	0	EGR1
APOA1	9.07003e-17	-0.264675	0.988	0.961	1.5225e-12	2	APOA1
ITIH2	4.09364e-26	-0.265021	0.782	0.906	6.87159e-22	1	ITIH2
PCBD1	1.96234e-22	-0.265024	0.261	0.485	3.29399e-18	1	PCBD1
G6PC	6.22346e-18	-0.266438	0.595	0.786	1.04467e-13	1	G6PC
ZFP36L1.1	3.80365e-07	-0.266466	0.552	0.935	0.00638481	4	ZFP36L1
HSD11B1	4.33844e-18	-0.266812	0.429	0.638	7.2825e-14	1	HSD11B1
RPS19	3.15151e-20	-0.268486	0.231	0.428	5.29012e-16	1	RPS19
RPS14	7.35251e-21	-0.268712	0.256	0.471	1.23419e-16	1	RPS14
TMSB4X	1.64137e-15	-0.268977	0.185	0.341	2.75521e-11	1	TMSB4X
RBM25	3.15975e-07	-0.269322	0.507	0.566	0.00530396	0	RBM25
TXN	3.99236e-19	-0.2707	0.254	0.449	6.70158e-15	1	TXN
COX6C	1.277e-20	-0.271753	0.322	0.54	2.14358e-16	1	COX6C
MT-CO3	2.84243e-28	-0.273671	1	1	4.7713e-24	2	MT-CO3
MLXIPL	1.58657e-09	-0.274757	0.595	0.635	2.66322e-05	0	MLXIPL
DBI	1.94106e-24	-0.2754	0.395	0.66	3.25827e-20	1	DBI
DUSP1	5.98925e-12	-0.276271	0.6	0.745	1.00536e-07	1	DUSP1
RPL37	5.55781e-21	-0.280049	0.259	0.469	9.32934e-17	1	RPL37
LDHA	2.24872e-22	-0.280676	0.211	0.414	3.7747e-18	1	LDHA
CFHR1	3.98308e-21	-0.281123	0.542	0.754	6.686e-17	1	CFHR1
ALDH1A1	4.46763e-23	-0.281635	0.68	0.868	7.49936e-19	1	ALDH1A1
MT1M	2.98787e-16	-0.28442	0.188	0.349	5.01544e-12	1	MT1M
KLF6.2	1.60829e-06	-0.284606	0.724	0.966	0.0269968	4	KLF6
PHYH	5.06181e-22	-0.284959	0.444	0.664	8.49675e-18	1	PHYH
RPL23	1.26034e-21	-0.285045	0.434	0.67	2.1156e-17	1	RPL23
EIF1	7.82003e-24	-0.287318	0.371	0.617	1.31267e-19	1	EIF1
CYB5A	2.21734e-24	-0.28873	0.815	0.915	3.72202e-20	1	CYB5A
MPC2	5.50545e-25	-0.29667	0.312	0.557	9.24145e-21	1	MPC2
AKR7A3	1.20839e-25	-0.302572	0.149	0.349	2.0284e-21	1	AKR7A3
ATP5PF	3.35293e-24	-0.30309	0.361	0.598	5.62822e-20	1	ATP5PF
TPT1	1.06212e-28	-0.304045	0.907	0.965	1.78288e-24	1	TPT1
MT2A	5.79964e-27	-0.3055	0.952	0.984	9.73528e-23	1	MT2A
CFI	1.75522e-06	-0.306418	0.517	0.801	0.0294631	4	CFI
CFHR2	6.28599e-25	-0.30668	0.702	0.868	1.05517e-20	1	CFHR2
RPS16	6.72571e-25	-0.307799	0.295	0.54	1.12898e-20	1	RPS16
ADH4	2.74715e-32	-0.308358	0.899	0.952	4.61137e-28	1	ADH4
FNIP2	2.27485e-08	-0.308649	0.576	0.615	0.000381857	2	FNIP2
MT1X	7.81107e-25	-0.309511	0.332	0.576	1.31117e-20	1	MT1X
ACTB	1.85904e-22	-0.311113	0.535	0.76	3.12059e-18	1	ACTB
FUS	1.83306e-10	-0.311986	0.343	0.448	3.07698e-06	0	FUS
SYT7	1.69498e-06	-0.312398	0.247	0.339	0.0284519	2	SYT7
TM4SF4	8.63736e-10	-0.317321	0.379	0.835	1.44987e-05	4	TM4SF4
RIDA	4.03094e-30	-0.319854	0.709	0.89	6.76634e-26	1	RIDA
TTR.1	1.89464e-31	-0.320758	0.973	0.982	3.18034e-27	1	TTR
SLC7A2	7.30469e-10	-0.321646	0.741	0.733	1.22617e-05	2	SLC7A2
GLUL	8.20611e-11	-0.322245	0.368	0.533	1.37748e-06	1	GLUL
KLF6	1.25329e-19	-0.322792	0.962	0.96	2.10377e-15	0	KLF6
NDUFA4	2.45629e-27	-0.323688	0.189	0.418	4.12313e-23	1	NDUFA4
CEBPD	1.85134e-25	-0.323698	0.466	0.716	3.10767e-21	1	CEBPD
SOD1	4.98011e-29	-0.325769	0.691	0.863	8.35962e-25	1	SOD1
ALDH1L1	3.14763e-10	-0.331324	0.399	0.49	5.28362e-06	0	ALDH1L1
SERPINA1.1	1.28861e-26	-0.339899	0.507	0.744	2.16306e-22	1	SERPINA1
RPS13	5.53001e-27	-0.340707	0.388	0.641	9.28268e-23	1	RPS13
MALAT1	2.06675e-36	-0.340939	0.997	0.999	3.46924e-32	0	MALAT1
ADH1C	4.2395e-24	-0.344342	0.655	0.813	7.11642e-20	1	ADH1C
SEC61B	1.43198e-29	-0.347147	0.276	0.534	2.40372e-25	1	SEC61B
SERPINF1	4.3985e-28	-0.348696	0.446	0.706	7.38333e-24	1	SERPINF1
SORD	3.26816e-32	-0.348842	0.239	0.503	5.48593e-28	1	SORD
NAV2.1	1.40991e-08	-0.351283	0.31	0.417	0.000236668	2	NAV2
MT-ND6	6.19054e-45	-0.353001	0.968	0.998	1.03914e-40	1	MT-ND6
TMEM176B	2.74473e-28	-0.355804	0.682	0.855	4.60731e-24	1	TMEM176B
MTATP6P1.1	5.20758e-28	-0.358496	0.615	0.843	8.74145e-24	1	MTATP6P1
SERF2	5.51763e-31	-0.358716	0.388	0.664	9.26189e-27	1	SERF2
ANGPTL3	3.05613e-38	-0.36735	0.675	0.868	5.13002e-34	1	ANGPTL3
TMEM123	9.48118e-07	-0.369655	0.414	0.785	0.0159151	4	TMEM123
DCXR	1.74895e-33	-0.371492	0.591	0.83	2.93579e-29	1	DCXR
RND3	1.04398e-13	-0.375264	0.463	0.555	1.75242e-09	0	RND3
MT1H	4.49855e-18	-0.376039	0.329	0.519	7.55126e-14	1	MT1H
LINC01554	1.53028e-11	-0.382049	0.434	0.527	2.56873e-07	0	LINC01554
RHOB	1.58604e-30	-0.382284	0.605	0.821	2.66233e-26	1	RHOB
MT1E	1.77781e-29	-0.383254	0.675	0.856	2.98423e-25	1	MT1E
MT-ND3	3.83528e-07	-0.385069	1	1	0.00643791	4	MT-ND3
MT1F	4.33297e-23	-0.389679	0.388	0.613	7.27332e-19	1	MT1F
ADH1A	9.82873e-30	-0.391538	0.646	0.835	1.64985e-25	1	ADH1A
ECH1	3.11601e-36	-0.393295	0.282	0.567	5.23054e-32	1	ECH1
HSP90AA1	1.52381e-13	-0.39869	0.802	0.813	2.55787e-09	0	HSP90AA1
ALDH2	2.77804e-41	-0.399641	0.722	0.888	4.66322e-37	1	ALDH2
NEAT1	3.62636e-30	-0.400664	0.989	0.984	6.0872e-26	0	NEAT1
CYP2A7.1	3.64086e-07	-0.413718	0.51	0.553	0.00611154	2	CYP2A7
APOA2	7.21325e-62	-0.415832	0.972	0.986	1.21082e-57	1	APOA2
FOSB	4.01106e-07	-0.423468	0.495	0.545	0.00673296	0	FOSB
HAMP	1.41892e-06	-0.425832	0.441	0.509	0.023818	2	HAMP
APOC3.1	1.64885e-58	-0.429207	0.925	0.963	2.76776e-54	1	APOC3
HSP90B1	6.43735e-07	-0.434213	0.5	0.87	0.0108057	4	HSP90B1
LEPR	1.03504e-17	-0.438265	0.645	0.714	1.73742e-13	2	LEPR
SERPINE1	3.21079e-19	-0.464625	0.512	0.636	5.38963e-15	0	SERPINE1
CYP2E1	1.18348e-41	-0.465892	0.94	0.968	1.98658e-37	0	CYP2E1
CYP3A4.1	7.85637e-07	-0.467707	0.747	0.75	0.0131877	1	CYP3A4
ALDH1A1.2	6.60968e-07	-0.492267	0.466	0.813	0.011095	4	ALDH1A1
TFPI	1.67876e-06	-0.49851	0.379	0.716	0.0281797	4	TFPI
MT1G	2.02147e-30	-0.498822	0.679	0.858	3.39323e-26	1	MT1G
AK4	1.07754e-06	-0.5052	0.224	0.555	0.0180877	4	AK4
TMTC3	3.04656e-12	-0.514042	0.52	0.602	5.11396e-08	0	TMTC3
GSTA2	2.83529e-25	-0.518978	0.465	0.677	4.75931e-21	1	GSTA2
MTDH	1.5533e-06	-0.51918	0.31	0.691	0.0260737	4	MTDH
IFI6	5.84087e-17	-0.519364	0.494	0.609	9.80449e-13	1	IFI6
CLDN1	1.37846e-08	-0.52145	0.379	0.811	0.000231388	4	CLDN1
ST6GAL1	7.21238e-08	-0.523244	0.224	0.613	0.00121067	4	ST6GAL1
IFITM3	8.24817e-44	-0.52834	0.52	0.778	1.38454e-39	1	IFITM3
FTL.1	1.36195e-52	-0.530483	0.666	0.882	2.28617e-48	1	FTL
ENPP1	1.08967e-06	-0.53059	0.31	0.674	0.0182912	4	ENPP1
TPT1.1	7.59111e-07	-0.533696	0.741	0.95	0.0127424	4	TPT1
IDH1	2.90279e-06	-0.534658	0.293	0.61	0.0487262	4	IDH1
CYP3A5.1	4.45359e-30	-0.540585	0.882	0.889	7.47579e-26	2	CYP3A5
CPS1	1.00895e-09	-0.541444	0.759	0.97	1.69363e-05	4	CPS1
CPN2	1.80144e-06	-0.561507	0.121	0.466	0.0302389	4	CPN2
SORBS2	1.9721e-06	-0.562657	0.362	0.719	0.0331037	4	SORBS2
GLYATL1	4.35627e-07	-0.562982	0.138	0.494	0.00731243	4	GLYATL1
GRINA	6.92219e-08	-0.565528	0.138	0.538	0.00116196	4	GRINA
PSAT1	2.12466e-06	-0.566122	0.172	0.508	0.0356645	4	PSAT1
NADK2.1	4.12009e-07	-0.567134	0.276	0.661	0.00691598	4	NADK2
FOXO1	1.52773e-06	-0.56832	0.241	0.599	0.0256445	4	FOXO1
DGAT2	1.92381e-06	-0.571178	0.069	0.39	0.032293	4	DGAT2
SLCO1B3	1.68592e-34	-0.572468	0.15	0.356	2.82998e-30	0	SLCO1B3
PIK3R1	3.04267e-07	-0.575718	0.448	0.762	0.00510743	4	PIK3R1
PGLYRP2	2.57316e-06	-0.57624	0.121	0.438	0.0431931	4	PGLYRP2
EI24	1.55526e-06	-0.578876	0.362	0.67	0.0261067	4	EI24
PECR	2.68675e-06	-0.585408	0.155	0.461	0.0450998	4	PECR
APOL6	2.15606e-06	-0.587567	0.345	0.649	0.0361916	4	APOL6
NEAT1.3	3.52649e-11	-0.596869	0.862	0.989	5.91957e-07	4	NEAT1
CYP2J2	8.6058e-07	-0.597081	0.086	0.431	0.0144457	4	CYP2J2
EPHX1	5.45445e-07	-0.60136	0.241	0.613	0.00915585	4	EPHX1
MAN1A1	1.96002e-07	-0.605202	0.276	0.657	0.00329009	4	MAN1A1
FTL.2	4.04416e-10	-0.605487	0.414	0.819	6.78854e-06	4	FTL
QPRT	1.24128e-06	-0.606775	0.103	0.415	0.0208361	4	QPRT
FURIN	2.82966e-06	-0.606989	0.138	0.447	0.0474987	4	FURIN
SPP2	3.53967e-07	-0.607076	0.293	0.666	0.00594169	4	SPP2
SLC39A14	5.77347e-08	-0.607495	0.328	0.718	0.000969135	4	SLC39A14
CYP4V2	1.91822e-06	-0.610384	0.172	0.497	0.0321992	4	CYP4V2
HABP2	1.4344e-07	-0.615222	0.121	0.483	0.00240778	4	HABP2
2002-03-01	2.14641e-06	-0.61542	0.103	0.404	0.0360297	4	2002-03-01
FASN.1	2.20415e-06	-0.615977	0.069	0.39	0.0369989	4	FASN
VKORC1	5.11969e-07	-0.618669	0.172	0.527	0.00859392	4	VKORC1
LONP2	1.5366e-07	-0.619392	0.224	0.602	0.00257934	4	LONP2
C1S	2.52542e-12	-0.623192	0.672	0.96	4.23917e-08	4	C1S
SDS.1	1.69776e-42	-0.623836	0.68	0.834	2.84985e-38	2	SDS
PAPSS2	2.02776e-07	-0.628568	0.121	0.502	0.00340379	4	PAPSS2
CYB5A.1	5.52918e-09	-0.631294	0.655	0.887	9.28128e-05	4	CYB5A
RARRES2	1.19756e-06	-0.632732	0.172	0.488	0.0201022	4	RARRES2
ABAT	4.93053e-08	-0.6333	0.224	0.617	0.000827639	4	ABAT
COBLL1.1	2.66529e-07	-0.633996	0.345	0.663	0.00447395	4	COBLL1
RORA	3.85315e-07	-0.640201	0.397	0.747	0.0064679	4	RORA
SDC1	8.61646e-07	-0.641564	0.155	0.488	0.0144636	4	SDC1
BTG1	7.26111e-08	-0.644336	0.466	0.832	0.00121885	4	BTG1
HSD11B1.2	4.71544e-07	-0.645795	0.207	0.577	0.00791533	4	HSD11B1
HPR	6.46463e-07	-0.648573	0.034	0.347	0.0108515	4	HPR
RDH16	2.33964e-07	-0.6515	0.103	0.457	0.00392733	4	RDH16
BHMT2	9.43084e-10	-0.651506	0.5	0.84	1.58306e-05	4	BHMT2
PHYH.2	9.33946e-08	-0.652411	0.241	0.598	0.00156772	4	PHYH
TXNIP	7.12686e-09	-0.653599	0.5	0.857	0.000119632	4	TXNIP
CYP4F2	7.66666e-07	-0.654002	0.069	0.387	0.0128693	4	CYP4F2
GBA3	5.8681e-07	-0.656311	0.172	0.492	0.00985019	4	GBA3
ITIH3	3.87018e-08	-0.65755	0.155	0.57	0.000649649	4	ITIH3
TMEM205	1.65454e-06	-0.661205	0.086	0.388	0.0277731	4	TMEM205
TMEM56	3.89628e-10	-0.663326	0.431	0.837	6.5403e-06	4	TMEM56
EPHX2	1.58451e-07	-0.665732	0.121	0.479	0.00265976	4	EPHX2
SORL1.1	1.17781e-07	-0.668079	0.414	0.749	0.00197707	4	SORL1
MT-CO3.1	7.59713e-17	-0.671252	1	1	1.27525e-12	4	MT-CO3
RTN4	7.91996e-10	-0.676073	0.431	0.853	1.32944e-05	4	RTN4
POR	1.12053e-07	-0.679754	0.138	0.515	0.00188093	4	POR
DECR1	1.67882e-09	-0.681979	0.276	0.676	2.81807e-05	4	DECR1
SLC31A1	2.57833e-07	-0.68314	0.103	0.452	0.00432798	4	SLC31A1
ACOX1	1.59846e-08	-0.687775	0.259	0.636	0.000268318	4	ACOX1
LBP	1.19122e-06	-0.692246	0.069	0.377	0.0199958	4	LBP
GLUD1.1	1.39472e-07	-0.692484	0.259	0.606	0.00234118	4	GLUD1
ACSM5	4.89862e-08	-0.693463	0.138	0.502	0.000822282	4	ACSM5
AR	3.18283e-09	-0.694984	0.328	0.737	5.3427e-05	4	AR
NIPSNAP1	4.94531e-08	-0.699832	0.086	0.466	0.000830119	4	NIPSNAP1
IGFBP4	9.77671e-09	-0.70079	0.241	0.666	0.000164112	4	IGFBP4
CYP2C18	2.90444e-08	-0.701358	0.103	0.505	0.00048754	4	CYP2C18
NR0B2.1	9.0393e-07	-0.702064	0.103	0.425	0.0151734	4	NR0B2
MMUT	8.3503e-10	-0.704657	0.19	0.643	1.40168e-05	4	MMUT
SERPINA11	3.0286e-07	-0.705024	0.086	0.416	0.00508381	4	SERPINA11
FKBP5	1.24954e-08	-0.709615	0.362	0.753	0.000209748	4	FKBP5
MAOB	2.36248e-09	-0.710489	0.19	0.596	3.96567e-05	4	MAOB
TST	8.69228e-09	-0.713083	0.172	0.595	0.000145909	4	TST
F5	6.01997e-09	-0.713311	0.31	0.703	0.000101051	4	F5
CYP2C8	4.86686e-11	-0.714743	0.448	0.899	8.16951e-07	4	CYP2C8
GHR	2.89999e-09	-0.716016	0.362	0.759	4.86792e-05	4	GHR
CDO1	7.36308e-08	-0.716879	0.172	0.564	0.00123597	4	CDO1
LPIN2.1	9.35391e-09	-0.720848	0.397	0.792	0.000157015	4	LPIN2
SERPING1	4.4185e-14	-0.725823	0.724	0.964	7.41689e-10	4	SERPING1
AADAC	1.74487e-08	-0.727281	0.31	0.681	0.000292894	4	AADAC
CYP27A1	7.37586e-09	-0.728256	0.138	0.559	0.000123811	4	CYP27A1
AIG1	1.33139e-08	-0.728776	0.19	0.593	0.000223486	4	AIG1
ITPR2	2.54824e-09	-0.730024	0.328	0.732	4.27748e-05	4	ITPR2
C6	1.13565e-10	-0.735063	0.293	0.773	1.90631e-06	4	C6
HMGCS1.2	1.45357e-06	-0.739238	0.259	0.602	0.0243997	4	HMGCS1
ECHDC2	1.78047e-09	-0.746585	0.207	0.651	2.9887e-05	4	ECHDC2
C11orf54	3.62655e-09	-0.74879	0.345	0.73	6.08752e-05	4	C11orf54
GGH.1	5.80119e-08	-0.74994	0.103	0.456	0.000973787	4	GGH
CMBL.1	4.62494e-09	-0.751556	0.155	0.576	7.76343e-05	4	CMBL
ALDH8A1	8.20232e-09	-0.751862	0.293	0.664	0.000137684	4	ALDH8A1
MT1X.1	8.85093e-08	-0.755401	0.138	0.502	0.00148572	4	MT1X
SLC22A10	6.50583e-09	-0.758919	0.172	0.584	0.000109207	4	SLC22A10
PRDX6	2.29215e-10	-0.762411	0.276	0.718	3.84761e-06	4	PRDX6
TOB1.1	7.40741e-10	-0.763483	0.259	0.695	1.24341e-05	4	TOB1
PRG4	2.94215e-10	-0.764814	0.172	0.612	4.93869e-06	4	PRG4
C1R	4.87304e-15	-0.765419	0.431	0.94	8.17988e-11	4	C1R
CYP3A4	1.28976e-55	-0.765723	0.645	0.821	2.165e-51	0	CYP3A4
CYP2A6.1	1.36762e-08	-0.766254	0.103	0.505	0.000229569	4	CYP2A6
C8A	2.56643e-09	-0.768157	0.259	0.656	4.30801e-05	4	C8A
MPST	5.40381e-08	-0.76833	0.155	0.5	0.000907084	4	MPST
HSD17B6	1.61902e-14	-0.773911	0.672	0.946	2.71768e-10	4	HSD17B6
CFHR3	2.57479e-11	-0.778619	0.172	0.662	4.32205e-07	4	CFHR3
AK3	2.19267e-10	-0.779188	0.414	0.786	3.68061e-06	4	AK3
RGN	1.20928e-09	-0.780155	0.172	0.606	2.0299e-05	4	RGN
SDC2.1	5.6776e-09	-0.780234	0.224	0.619	9.53043e-05	4	SDC2
A2M	2.34515e-07	-0.781327	0.31	0.645	0.00393658	4	A2M
CYP2B6	1.56063e-10	-0.781634	0.5	0.885	2.61968e-06	4	CYP2B6
GRHPR	8.39529e-09	-0.781973	0.138	0.542	0.000140923	4	GRHPR
DHTKD1	2.23883e-10	-0.789946	0.241	0.691	3.7581e-06	4	DHTKD1
MT-RNR2.1	8.30033e-20	-0.790743	1	1	1.39329e-15	4	MT-RNR2
CYP2C9	2.17735e-15	-0.795755	0.638	0.966	3.6549e-11	4	CYP2C9
PTGR1	2.35307e-09	-0.799646	0.259	0.64	3.94987e-05	4	PTGR1
SLC27A2	2.92573e-09	-0.80482	0.19	0.599	4.91112e-05	4	SLC27A2
UQCRQ	5.88862e-10	-0.809038	0.207	0.657	9.88464e-06	4	UQCRQ
LECT2	2.32413e-09	-0.809578	0.086	0.502	3.90128e-05	4	LECT2
PDK4.2	3.80825e-15	-0.811186	0.724	0.977	6.39254e-11	4	PDK4
HPGD	1.83663e-09	-0.811242	0.241	0.651	3.08297e-05	4	HPGD
APOF	1.23395e-08	-0.811419	0.138	0.516	0.000207131	4	APOF
SERPINA7	1.7757e-10	-0.812581	0.19	0.621	2.98068e-06	4	SERPINA7
GADD45G	5.7001e-09	-0.813797	0.138	0.555	9.56819e-05	4	GADD45G
PLIN2.2	1.46252e-09	-0.821876	0.345	0.753	2.45498e-05	4	PLIN2
BNIP3	2.01132e-10	-0.822124	0.224	0.651	3.3762e-06	4	BNIP3
C8B	7.72217e-10	-0.823347	0.103	0.534	1.29624e-05	4	C8B
GPT2	1.89345e-09	-0.825717	0.155	0.579	3.17834e-05	4	GPT2
PROX1	2.40625e-13	-0.827352	0.517	0.915	4.03913e-09	4	PROX1
MGST1	6.07484e-14	-0.828174	0.603	0.935	1.01972e-09	4	MGST1
FN1	1.06007e-13	-0.830731	0.414	0.89	1.77943e-09	4	FN1
SCD	2.19391e-08	-0.832629	0.259	0.65	0.00036827	4	SCD
SMIM14	1.45954e-15	-0.833676	0.552	0.928	2.44999e-11	4	SMIM14
DBI.1	3.26276e-10	-0.836774	0.155	0.581	5.47687e-06	4	DBI
AQP9.1	1.91242e-10	-0.839902	0.241	0.676	3.21019e-06	4	AQP9
PAH	1.40353e-13	-0.840348	0.483	0.903	2.35596e-09	4	PAH
LEPR.1	1.47401e-09	-0.841815	0.328	0.709	2.47427e-05	4	LEPR
SULT2A1.1	5.13182e-12	-0.841913	0.379	0.86	8.61427e-08	4	SULT2A1
SC5D	2.39426e-10	-0.844039	0.379	0.735	4.01901e-06	4	SC5D
PON3	4.4769e-10	-0.844567	0.138	0.578	7.51493e-06	4	PON3
AKR1D1.1	7.14066e-10	-0.846506	0.207	0.643	1.19863e-05	4	AKR1D1
GATM	1.3821e-15	-0.848247	0.724	0.956	2.32e-11	4	GATM
SEPHS2	8.38051e-12	-0.853615	0.276	0.758	1.40675e-07	4	SEPHS2
UPB1	2.66394e-10	-0.854662	0.19	0.621	4.47169e-06	4	UPB1
ANGPTL3.2	3.97622e-13	-0.854773	0.379	0.813	6.67448e-09	4	ANGPTL3
C5	1.52134e-13	-0.85811	0.345	0.833	2.55372e-09	4	C5
SERPINC1	1.73787e-19	-0.861575	0.828	0.992	2.91718e-15	4	SERPINC1
CYP4A11	6.19248e-14	-0.861926	0.483	0.885	1.03947e-09	4	CYP4A11
MT-RNR1.1	1.6068e-14	-0.874838	0.914	0.994	2.69718e-10	4	MT-RNR1
PIPOX	5.63396e-11	-0.876847	0.207	0.656	9.45716e-07	4	PIPOX
SELENOP	8.82838e-11	-0.879881	0.207	0.648	1.48193e-06	4	SELENOP
PON1	1.61278e-13	-0.883603	0.293	0.801	2.70721e-09	4	PON1
LMAN1	1.1383e-13	-0.88417	0.293	0.797	1.91074e-09	4	LMAN1
UGT2B4.1	1.33451e-12	-0.887969	0.31	0.803	2.2401e-08	4	UGT2B4
F9	2.39109e-13	-0.889582	0.379	0.863	4.01368e-09	4	F9
HAL.2	2.70674e-08	-0.89265	0.121	0.515	0.000454353	4	HAL
SLC10A1	6.75749e-10	-0.897498	0.103	0.524	1.13431e-05	4	SLC10A1
ACAA2	6.1885e-11	-0.899351	0.19	0.651	1.0388e-06	4	ACAA2
ACADM	3.5982e-11	-0.903632	0.276	0.684	6.03995e-07	4	ACADM
ACADSB	2.94711e-14	-0.905084	0.448	0.869	4.94701e-10	4	ACADSB
TMEM176A	4.50177e-12	-0.90648	0.31	0.768	7.55667e-08	4	TMEM176A
IRS2	2.31365e-12	-0.90784	0.224	0.691	3.88369e-08	4	IRS2
FST	8.68724e-09	-0.90913	0.138	0.524	0.000145824	4	FST
GC	1.74868e-18	-0.914968	0.828	0.99	2.93533e-14	4	GC
CYP8B1	3.01333e-13	-0.916187	0.328	0.802	5.05817e-09	4	CYP8B1
CYP4F3	1.62094e-13	-0.921559	0.241	0.787	2.72092e-09	4	CYP4F3
SERPINA5	1.15784e-11	-0.923498	0.121	0.616	1.94355e-07	4	SERPINA5
PLG	6.8587e-13	-0.924021	0.276	0.798	1.1513e-08	4	PLG
MT2A.2	1.16561e-14	-0.924131	0.655	0.981	1.9566e-10	4	MT2A
EHHADH	2.55752e-13	-0.927414	0.345	0.787	4.29304e-09	4	EHHADH
MLXIPL.2	3.83992e-11	-0.934325	0.155	0.63	6.44569e-07	4	MLXIPL
PDIA4	5.68911e-12	-0.936175	0.241	0.702	9.54974e-08	4	PDIA4
ADH6.1	4.85702e-13	-0.937703	0.345	0.777	8.153e-09	4	ADH6
G6PC.1	1.89517e-12	-0.939513	0.259	0.733	3.18123e-08	4	G6PC
MYO1B	3.26648e-15	-0.94014	0.397	0.873	5.48311e-11	4	MYO1B
TTPA	4.58346e-11	-0.940454	0.172	0.607	7.6938e-07	4	TTPA
DPYS	3.15214e-14	-0.943423	0.328	0.828	5.29118e-10	4	DPYS
CPB2	9.35578e-15	-0.94682	0.345	0.838	1.57046e-10	4	CPB2
CFH	2.28462e-19	-0.946839	0.621	0.963	3.83496e-15	4	CFH
TMBIM6	4.62754e-24	-0.947251	0.741	0.989	7.76779e-20	4	TMBIM6
CFHR1.1	1.09961e-11	-0.95126	0.224	0.694	1.84581e-07	4	CFHR1
FMO5	6.65828e-14	-0.952622	0.345	0.809	1.11766e-09	4	FMO5
AGXT	8.70663e-12	-0.960159	0.121	0.599	1.4615e-07	4	AGXT
CAT.1	1.97218e-14	-0.961099	0.397	0.835	3.3105e-10	4	CAT
AGT	8.11917e-18	-0.966904	0.69	0.95	1.36288e-13	4	AGT
BAAT	1.57307e-12	-0.967808	0.224	0.719	2.64055e-08	4	BAAT
HPD	8.06977e-11	-0.974219	0.052	0.508	1.35459e-06	4	HPD
HPN	6.16988e-13	-0.974889	0.172	0.677	1.03568e-08	4	HPN
GSTA2.2	1.1435e-07	-0.975718	0.259	0.614	0.00191948	4	GSTA2
HMGCS2	2.15943e-18	-0.975962	0.603	0.937	3.62483e-14	4	HMGCS2
TDO2	2.71268e-11	-0.978364	0.103	0.57	4.5535e-07	4	TDO2
SDS.3	1.1321e-11	-0.983015	0.431	0.813	1.90034e-07	4	SDS
SLC7A2.1	1.69135e-12	-0.987284	0.276	0.745	2.8391e-08	4	SLC7A2
SLC38A4.1	1.94321e-14	-0.987494	0.293	0.813	3.26187e-10	4	SLC38A4
ASGR2	1.03863e-14	-0.98952	0.224	0.79	1.74344e-10	4	ASGR2
HAL.1	1.63688e-52	-0.990295	0.237	0.571	2.74767e-48	2	HAL
PBLD	4.45341e-14	-0.99388	0.259	0.745	7.47549e-10	4	PBLD
INSIG1	8.17233e-20	-0.997749	0.655	0.976	1.37181e-15	4	INSIG1
NNMT	2.85786e-12	-0.999048	0.241	0.709	4.7972e-08	4	NNMT
MT1E.2	9.16382e-13	-0.999186	0.379	0.805	1.53824e-08	4	MT1E
ACAT1	1.39456e-13	-1.01071	0.241	0.714	2.34091e-09	4	ACAT1
ACSL1	1.01391e-16	-1.0162	0.448	0.875	1.70195e-12	4	ACSL1
CYP2E1.3	4.65387e-16	-1.01746	0.741	0.962	7.81199e-12	4	CYP2E1
LRG1	5.58937e-12	-1.02398	0.207	0.666	9.38232e-08	4	LRG1
FMO3.1	6.28942e-13	-1.02399	0.259	0.704	1.05574e-08	4	FMO3
PTMS.1	1.78613e-14	-1.0249	0.293	0.8	2.9982e-10	4	PTMS
ACSM2B	6.6854e-16	-1.02642	0.224	0.807	1.12221e-11	4	ACSM2B
F12	1.5784e-12	-1.02769	0.155	0.649	2.6495e-08	4	F12
CYP2B7P.1	3.39625e-52	-1.03114	0.341	0.658	5.70094e-48	2	CYP2B7P
APCS	7.98658e-19	-1.03746	0.569	0.937	1.34063e-14	4	APCS
ALB	3.68138e-28	-1.0375	1	1	6.17957e-24	4	ALB
PCK1	6.43404e-23	-1.04561	0.724	0.998	1.08002e-18	4	PCK1
LEAP2	2.27163e-13	-1.05657	0.293	0.762	3.81316e-09	4	LEAP2
CYP3A5.2	7.52528e-16	-1.05665	0.414	0.898	1.26319e-11	4	CYP3A5
RBP4	3.47901e-28	-1.0591	0.948	1	5.83986e-24	4	RBP4
SERPINF1.1	5.1703e-12	-1.06676	0.19	0.628	8.67887e-08	4	SERPINF1
HAO1	1.12339e-15	-1.07266	0.155	0.711	1.88573e-11	4	HAO1
CYP2A7.2	3.04364e-11	-1.07903	0.069	0.556	5.10906e-07	4	CYP2A7
FGA	7.28663e-27	-1.08536	1	1	1.22313e-22	4	FGA
FBP1	1.232e-13	-1.08653	0.155	0.669	2.06803e-09	4	FBP1
TMEM176B.1	8.17417e-14	-1.09117	0.379	0.806	1.37212e-09	4	TMEM176B
METTL7A	6.95167e-23	-1.09476	0.517	0.98	1.16691e-18	4	METTL7A
CES2	1.14361e-13	-1.10179	0.121	0.63	1.91967e-09	4	CES2
GSTA1	1.01582e-17	-1.11671	0.362	0.883	1.70516e-13	4	GSTA1
ASS1.1	2.20407e-10	-1.12048	0.086	0.506	3.69975e-06	4	ASS1
ERRFI1	1.50331e-19	-1.12976	0.293	0.893	2.52345e-15	4	ERRFI1
CFHR2.2	5.04402e-16	-1.13347	0.345	0.823	8.46689e-12	4	CFHR2
ATF5.1	6.63699e-14	-1.13494	0.241	0.751	1.11409e-09	4	ATF5
SOD1.2	2.09594e-16	-1.13644	0.328	0.816	3.51824e-12	4	SOD1
SAA1	1.39682e-07	-1.14567	0.121	0.479	0.00234471	4	SAA1
A1CF	1.70636e-20	-1.14631	0.448	0.93	2.8643e-16	4	A1CF
DHCR24	4.33293e-16	-1.14662	0.207	0.748	7.27325e-12	4	DHCR24
HRG	1.67414e-25	-1.15743	0.655	0.983	2.81021e-21	4	HRG
MTTP	5.348e-17	-1.16213	0.224	0.791	8.97715e-13	4	MTTP
ALDH2.2	1.87335e-17	-1.16996	0.362	0.843	3.14461e-13	4	ALDH2
SLC2A2.1	7.57241e-21	-1.17119	0.448	0.929	1.27111e-16	4	SLC2A2
SLCO1B1.1	9.07835e-18	-1.17427	0.31	0.834	1.52389e-13	4	SLCO1B1
SLC22A1	3.34515e-21	-1.1763	0.379	0.921	5.61516e-17	4	SLC22A1
C4BPA	1.34038e-17	-1.17721	0.31	0.839	2.24996e-13	4	C4BPA
RIDA.1	1.66863e-17	-1.18052	0.293	0.842	2.80097e-13	4	RIDA
CYP1A2	3.00752e-71	-1.18164	0.389	0.658	5.04843e-67	0	CYP1A2
ECHS1	1.07768e-15	-1.18523	0.155	0.7	1.809e-11	4	ECHS1
FGL1	7.60099e-17	-1.18886	0.621	0.914	1.2759e-12	4	FGL1
UGP2	2.01221e-18	-1.18959	0.345	0.856	3.3777e-14	4	UGP2
ANG	8.16436e-20	-1.19176	0.414	0.904	1.37047e-15	4	ANG
FGB	1.3553e-28	-1.19449	0.983	1	2.275e-24	4	FGB
ADH1B.1	1.22148e-27	-1.19515	0.845	0.998	2.05038e-23	4	ADH1B
SCP2.1	2.66299e-20	-1.19829	0.466	0.899	4.47009e-16	4	SCP2
HGD	1.47677e-15	-1.20697	0.069	0.625	2.47891e-11	4	HGD
ACSM2A	1.09592e-20	-1.21367	0.293	0.909	1.83961e-16	4	ACSM2A
PGRMC1	1.70017e-20	-1.21468	0.362	0.882	2.8539e-16	4	PGRMC1
AFM	4.49926e-18	-1.22042	0.241	0.814	7.55246e-14	4	AFM
AHSG	4.85e-25	-1.22078	0.586	0.987	8.1412e-21	4	AHSG
MTRNR2L12.2	5.30252e-17	-1.22102	0.569	0.943	8.9008e-13	4	MTRNR2L12
ARG1	7.92209e-17	-1.22276	0.172	0.754	1.3298e-12	4	ARG1
ALDH6A1	1.25889e-22	-1.2321	0.483	0.949	2.11317e-18	4	ALDH6A1
F2	1.52325e-17	-1.23846	0.207	0.766	2.55692e-13	4	F2
AOX1.1	4.81698e-17	-1.25452	0.207	0.758	8.08577e-13	4	AOX1
SERPINA1.3	2.18479e-15	-1.26348	0.086	0.678	3.66739e-11	4	SERPINA1
ASGR1	8.15793e-19	-1.26729	0.207	0.815	1.36939e-14	4	ASGR1
FGG.2	4.32178e-25	-1.27443	0.897	0.997	7.25454e-21	4	FGG
APOE	7.53468e-20	-1.2782	0.259	0.853	1.26477e-15	4	APOE
ADH1C.2	1.2858e-16	-1.30454	0.19	0.774	2.15835e-12	4	ADH1C
ITIH1	4.95721e-18	-1.33073	0.086	0.704	8.32118e-14	4	ITIH1
FABP1.2	1.77663e-18	-1.33609	0.448	0.886	2.98224e-14	4	FABP1
UGT2B7	1.70487e-26	-1.33912	0.586	0.973	2.86179e-22	4	UGT2B7
CP	7.02985e-22	-1.37088	0.345	0.883	1.18003e-17	4	CP
C3	7.5807e-25	-1.39513	0.328	0.943	1.2725e-20	4	C3
DCXR.2	3.17695e-19	-1.42914	0.121	0.764	5.33283e-15	4	DCXR
AZGP1	2.04799e-19	-1.4302	0.121	0.732	3.43775e-15	4	AZGP1
TTR.2	1.03505e-25	-1.43132	0.69	0.986	1.73744e-21	4	TTR
APOH	2.54605e-26	-1.43282	0.638	0.984	4.2738e-22	4	APOH
SERPIND1	8.11181e-21	-1.43409	0.138	0.799	1.36165e-16	4	SERPIND1
MT1G.2	7.30407e-14	-1.43458	0.397	0.807	1.22606e-09	4	MT1G
ITIH2.1	7.37018e-23	-1.45458	0.207	0.88	1.23716e-18	4	ITIH2
BHMT	4.18307e-21	-1.45828	0.259	0.872	7.02171e-17	4	BHMT
CLU	1.60957e-29	-1.46312	0.569	0.989	2.70183e-25	4	CLU
MAT1A	7.91928e-29	-1.46662	0.517	0.979	1.32933e-24	4	MAT1A
APOA1.1	1.20058e-27	-1.46877	0.517	0.977	2.01529e-23	4	APOA1
APOA2.1	2.63614e-28	-1.48033	0.672	0.988	4.42502e-24	4	APOA2
HPX	2.92672e-29	-1.49474	0.707	0.989	4.91279e-25	4	HPX
VTN	7.72812e-25	-1.4977	0.207	0.917	1.29724e-20	4	VTN
ORM2	7.88456e-19	-1.51698	0.103	0.718	1.3235e-14	4	ORM2
IGFBP1.1	2.73032e-25	-1.52631	0.31	0.958	4.58312e-21	4	IGFBP1
MTRNR2L1.1	1.04448e-14	-1.5339	0.276	0.813	1.75326e-10	4	MTRNR2L1
TF	1.48432e-33	-1.55455	0.741	0.998	2.49159e-29	4	TF
PEBP1	6.30115e-35	-1.58143	0.759	0.997	1.05771e-30	4	PEBP1
APOB	6.97195e-32	-1.59596	0.672	1	1.17031e-27	4	APOB
ADH4.2	1.32677e-26	-1.59701	0.448	0.945	2.22712e-22	4	ADH4
APOC1	5.48621e-26	-1.62641	0.276	0.936	9.20915e-22	4	APOC1
AMBP	1.26994e-29	-1.62972	0.466	0.978	2.13172e-25	4	AMBP
ADH1A.2	5.43595e-21	-1.66768	0.121	0.787	9.12478e-17	4	ADH1A
ORM1.1	2.10109e-24	-1.73883	0.293	0.925	3.52689e-20	4	ORM1
ALDOB.1	9.69996e-34	-1.83939	0.638	0.995	1.62824e-29	4	ALDOB
KNG1	6.17841e-32	-1.88142	0.293	0.972	1.03711e-27	4	KNG1
C9	1.63573e-35	-1.90609	0.552	0.996	2.74574e-31	4	C9
APOC3.2	4.44274e-30	-1.90842	0.328	0.965	7.45758e-26	4	APOC3
HP	1.46587e-32	-2.22409	0.638	0.995	2.46061e-28	4	HP
MED23	3.02607e-06	0.449423	0.31	0.116	0.0507957	4	MED23
PHC3	3.05276e-06	0.685301	0.345	0.147	0.0512435	4	PHC3
AGL	3.07212e-06	-0.59979	0.276	0.582	0.0515686	4	AGL
MT1F.2	3.10695e-06	-0.849098	0.259	0.544	0.0521533	4	MT1F
AKR1C4	3.16612e-06	-0.664557	0.207	0.498	0.0531464	4	AKR1C4
MSMO1	3.25392e-06	-0.512734	0.569	0.842	0.0546203	4	MSMO1
CHORDC1	3.27994e-06	0.499693	0.31	0.119	0.0550572	4	CHORDC1
ALDH3A2.1	3.34185e-06	-0.549775	0.224	0.557	0.0560963	4	ALDH3A2
MGST2	3.38136e-06	-0.560503	0.207	0.532	0.0567595	4	MGST2
C4BPB	3.56387e-06	-0.562602	0.121	0.441	0.0598231	4	C4BPB
BIRC6	3.64233e-06	0.634612	0.517	0.3	0.0611402	4	BIRC6
CELF1.1	3.68568e-06	-0.484876	0.466	0.786	0.0618678	4	CELF1
APOA5.1	3.72867e-06	-0.567334	0.069	0.378	0.0625894	4	APOA5
NF1	3.77869e-06	0.445386	0.621	0.375	0.0634291	4	NF1
COX7C	3.81554e-06	-0.515806	0.121	0.448	0.0640476	4	COX7C
ID2	3.85463e-06	-0.492726	0.397	0.768	0.0647038	4	ID2
SERPINA4	3.86507e-06	-0.602567	0.086	0.388	0.064879	4	SERPINA4
FAXDC2	4.16436e-06	-0.575287	0.121	0.409	0.0699029	4	FAXDC2
GAMT	4.16802e-06	-0.486353	0.034	0.333	0.0699643	4	GAMT
ENTPD5.1	4.19048e-06	-0.59844	0.172	0.472	0.0703414	4	ENTPD5
VPS13D	4.19844e-06	0.51508	0.345	0.14	0.070475	4	VPS13D
TM4SF5	4.34268e-06	-0.576092	0.052	0.338	0.0728962	4	TM4SF5
SUCLG2	4.36937e-06	-0.500167	0.379	0.705	0.0733442	4	SUCLG2
AL591485.1	4.50189e-06	0.777667	0.362	0.171	0.0755688	4	AL591485.1
SNX5	4.50538e-06	0.556104	0.362	0.156	0.0756273	4	SNX5
KDELR1	4.63765e-06	-0.530884	0.155	0.483	0.0778476	4	KDELR1
SLC25A15.1	4.68151e-06	-0.572346	0.103	0.406	0.0785838	4	SLC25A15
RABGAP1L	4.68711e-06	0.576809	0.345	0.147	0.0786778	4	RABGAP1L
TP53BP2.1	4.70586e-06	0.581967	0.276	0.105	0.0789926	4	TP53BP2
MFSD14B	4.81681e-06	0.555102	0.259	0.091	0.080855	4	MFSD14B
ASCC3	4.91105e-06	0.514092	0.379	0.172	0.0824369	4	ASCC3
F7	4.95597e-06	-0.472485	0.121	0.464	0.0831909	4	F7
HLF	5.06635e-06	-0.504055	0.224	0.566	0.0850438	4	HLF
SUCO	5.08994e-06	0.679587	0.259	0.092	0.0854397	4	SUCO
CHP1	5.16763e-06	-0.539279	0.19	0.512	0.0867439	4	CHP1
AKR1C1.2	5.46325e-06	-0.579534	0.172	0.484	0.091706	4	AKR1C1
FAH	5.46615e-06	-0.603252	0.086	0.373	0.0917548	4	FAH
DLC1	5.61692e-06	0.820532	0.362	0.165	0.0942857	4	DLC1
DIAPH1	5.68472e-06	-0.50157	0.103	0.425	0.0954237	4	DIAPH1
ATM	5.82422e-06	0.675927	0.379	0.178	0.0977653	4	ATM
HIF1A	6.03061e-06	0.780642	0.379	0.181	0.10123	4	HIF1A
SHMT1	6.10916e-06	-0.523307	0.121	0.42	0.102548	4	SHMT1
MTHFS	6.21451e-06	-0.580212	0.103	0.395	0.104317	4	MTHFS
IVD	6.25382e-06	-0.570619	0.207	0.521	0.104977	4	IVD
SASH1	6.41607e-06	0.617906	0.259	0.096	0.1077	4	SASH1
PHACTR2	6.43231e-06	0.813138	0.345	0.152	0.107973	4	PHACTR2
ZFAND5	6.54665e-06	-0.391965	0.517	0.885	0.109892	4	ZFAND5
ALG13	7.1293e-06	0.487351	0.31	0.125	0.119672	4	ALG13
HAGH	7.13236e-06	-0.531634	0.052	0.336	0.119724	4	HAGH
KMT2E	7.6242e-06	0.593706	0.431	0.225	0.12798	4	KMT2E
APOC1P1	7.634e-06	-0.585048	0.069	0.357	0.128144	4	APOC1P1
SERF2.1	7.78817e-06	-0.456073	0.224	0.58	0.130732	4	SERF2
MON2	7.81345e-06	0.578709	0.379	0.179	0.131157	4	MON2
COX8A	7.88329e-06	-0.496043	0.121	0.443	0.132329	4	COX8A
IL6R	7.9268e-06	-0.454614	0.207	0.561	0.133059	4	IL6R
MT-ATP8	8.02316e-06	1.34268	0.966	0.982	0.134677	4	MT-ATP8
SHMT2	8.12115e-06	-0.538526	0.034	0.301	0.136322	4	SHMT2
NEK1	8.30287e-06	0.624391	0.276	0.104	0.139372	4	NEK1
PGM1	8.34441e-06	-0.576842	0.086	0.366	0.140069	4	PGM1
ADGRA3.1	8.40779e-06	-0.44577	0.207	0.529	0.141133	4	ADGRA3
PFN1	8.78935e-06	-0.506304	0.172	0.479	0.147538	4	PFN1
PDIA3	8.92281e-06	-0.434703	0.31	0.632	0.149778	4	PDIA3
SYNE1	9.03843e-06	0.774167	0.483	0.284	0.151719	4	SYNE1
DENND4A	9.14759e-06	0.588306	0.362	0.167	0.153551	4	DENND4A
CXADR	9.1803e-06	-0.498804	0.207	0.531	0.1541	4	CXADR
SNX27	9.25169e-06	0.634306	0.293	0.119	0.155299	4	SNX27
TNRC6A	9.89284e-06	-0.400626	0.276	0.593	0.166061	4	TNRC6A
MAP4K5	9.93181e-06	0.39164	0.259	0.091	0.166715	4	MAP4K5
ALAS1.1	1.0082e-05	-0.63653	0.086	0.36	0.169236	4	ALAS1
MT-ND5	1.04046e-05	1.25223	0.966	0.999	0.174652	4	MT-ND5
C3P1	1.05766e-05	-0.468992	0.155	0.475	0.177539	4	C3P1
ATP5F1E	1.10301e-05	-0.471683	0.155	0.491	0.185151	4	ATP5F1E
UBAP2L	1.10385e-05	0.422193	0.293	0.115	0.185292	4	UBAP2L
ALDH4A1	1.1192e-05	-0.587223	0.069	0.333	0.187869	4	ALDH4A1
PPFIA1	1.12769e-05	0.663498	0.293	0.118	0.189294	4	PPFIA1
CMPK1	1.14583e-05	-0.515647	0.207	0.511	0.192339	4	CMPK1
MT1H.2	1.14689e-05	-0.717208	0.155	0.462	0.192516	4	MT1H
ATL3	1.14752e-05	0.745714	0.31	0.132	0.192624	4	ATL3
SREK1	1.15133e-05	0.651162	0.552	0.37	0.193263	4	SREK1
RETREG1	1.188e-05	-0.58644	0.103	0.399	0.199417	4	RETREG1
GLYAT	1.19089e-05	-0.435825	0.172	0.512	0.199903	4	GLYAT
ATP5MG	1.23988e-05	-0.490773	0.103	0.408	0.208126	4	ATP5MG
OSBPL8	1.34317e-05	0.693909	0.483	0.27	0.225465	4	OSBPL8
EGFR	1.36234e-05	-0.517848	0.138	0.428	0.228682	4	EGFR
MLLT10	1.41431e-05	0.753719	0.293	0.123	0.237407	4	MLLT10
SUCLG1	1.43071e-05	-0.521328	0.121	0.405	0.240159	4	SUCLG1
SNTB1	1.44725e-05	-0.544035	0.121	0.403	0.242935	4	SNTB1
SDHB	1.45633e-05	-0.543451	0.121	0.396	0.244459	4	SDHB
RPS6	1.48567e-05	-0.503065	0.259	0.602	0.249384	4	RPS6
CACUL1	1.51121e-05	0.586506	0.379	0.181	0.253672	4	CACUL1
ACADVL	1.59531e-05	-0.481927	0.103	0.394	0.267789	4	ACADVL
BSDC1	1.61084e-05	-0.521869	0.155	0.449	0.270395	4	BSDC1
MIR99AHG	1.62169e-05	0.582121	0.276	0.109	0.272216	4	MIR99AHG
ELL2	1.63063e-05	-0.467447	0.362	0.655	0.273717	4	ELL2
TFR2	1.64508e-05	-0.504029	0.121	0.399	0.276143	4	TFR2
PLIN5	1.65955e-05	-0.518149	0.138	0.448	0.278571	4	PLIN5
MTND5P11	1.66932e-05	0.858184	0.328	0.151	0.280211	4	MTND5P11
TP53INP1	1.69383e-05	-0.426089	0.19	0.505	0.284326	4	TP53INP1
ERGIC1	1.70656e-05	-0.515775	0.172	0.462	0.286464	4	ERGIC1
PALLD	1.72523e-05	0.639147	0.31	0.134	0.289597	4	PALLD
TRIP12	1.82819e-05	0.561578	0.534	0.331	0.306879	4	TRIP12
TRIO	1.8504e-05	0.542454	0.259	0.097	0.310608	4	TRIO
PHF10	1.8723e-05	0.660326	0.345	0.155	0.314285	4	PHF10
FETUB	1.91298e-05	-0.485303	0.121	0.418	0.321113	4	FETUB
AKAP1	1.95731e-05	-0.437167	0.052	0.325	0.328553	4	AKAP1
SLC27A5	2.07369e-05	-0.536967	0.052	0.307	0.34809	4	SLC27A5
FBXO38	2.07707e-05	0.626153	0.259	0.101	0.348657	4	FBXO38
IGF2	2.106e-05	-0.552465	0.121	0.414	0.353513	4	IGF2
HAO2	2.15545e-05	-0.424754	0.172	0.476	0.361814	4	HAO2
ORMDL3	2.2111e-05	-0.522551	0.034	0.283	0.371155	4	ORMDL3
CSPP1	2.26351e-05	0.578123	0.31	0.135	0.379953	4	CSPP1
DNAJC7	2.29774e-05	0.714143	0.276	0.112	0.385699	4	DNAJC7
MSN	2.34565e-05	0.707667	0.31	0.135	0.393741	4	MSN
LEMD3	2.38042e-05	0.374075	0.293	0.116	0.399577	4	LEMD3
SMNDC1	2.41232e-05	0.381843	0.259	0.096	0.404933	4	SMNDC1
CENPC	2.42399e-05	0.360612	0.276	0.107	0.40689	4	CENPC
SULT1A1	2.43761e-05	-0.570702	0.069	0.323	0.409177	4	SULT1A1
IL1RAP	2.45114e-05	-0.432313	0.293	0.615	0.411449	4	IL1RAP
HSD17B13	2.45941e-05	-0.334987	0.552	0.815	0.412836	4	HSD17B13
PHKB	2.47372e-05	0.640367	0.345	0.161	0.415239	4	PHKB
POU2F1	2.47983e-05	0.523545	0.31	0.132	0.416264	4	POU2F1
CFHR5	2.51613e-05	-0.501804	0.155	0.447	0.422357	4	CFHR5
HSPA5	2.59069e-05	-0.461501	0.293	0.594	0.434873	4	HSPA5
CRYL1	2.62437e-05	-0.4247	0.241	0.54	0.440527	4	CRYL1
ALDH1L1.2	2.65319e-05	-0.629159	0.19	0.459	0.445364	4	ALDH1L1
SMARCAD1	2.66633e-05	0.564686	0.259	0.102	0.447571	4	SMARCAD1
COX6C.1	2.67622e-05	-0.44142	0.172	0.474	0.44923	4	COX6C
TSKU.1	2.72154e-05	-0.540875	0.138	0.412	0.456838	4	TSKU
NSD3	2.75004e-05	0.645176	0.31	0.136	0.461622	4	NSD3
GOT1	2.80287e-05	-0.561447	0.138	0.404	0.470489	4	GOT1
DNAJB6	2.85556e-05	0.42072	0.276	0.109	0.479335	4	DNAJB6
RSF1	2.86708e-05	0.544018	0.5	0.314	0.481268	4	RSF1
HSPE1	2.8953e-05	-0.460999	0.103	0.389	0.486005	4	HSPE1
GTF2I	2.90606e-05	0.396735	0.259	0.095	0.487811	4	GTF2I
SUGT1	2.91766e-05	0.778887	0.345	0.16	0.489759	4	SUGT1
MIA2	2.93624e-05	-0.330419	0.328	0.649	0.492877	4	MIA2
HAAO	2.99649e-05	-0.386763	0.069	0.349	0.502991	4	HAAO
KLB	3.01227e-05	-0.503156	0.017	0.26	0.50564	4	KLB
DDAH1	3.05295e-05	-0.474871	0.034	0.287	0.512469	4	DDAH1
PARD3	3.09121e-05	0.495892	0.293	0.124	0.518891	4	PARD3
XDH	3.09248e-05	-0.371438	0.19	0.506	0.519104	4	XDH
APMAP	3.10381e-05	-0.510525	0.241	0.546	0.521006	4	APMAP
RRBP1	3.12975e-05	-0.392308	0.293	0.607	0.525359	4	RRBP1
ALDH9A1	3.21176e-05	-0.459758	0.207	0.518	0.539125	4	ALDH9A1
PRPF4B	3.30678e-05	0.5321	0.362	0.174	0.555077	4	PRPF4B
SOX6	3.42279e-05	0.615709	0.448	0.252	0.57455	4	SOX6
OGT	3.49371e-05	0.488985	0.259	0.101	0.586455	4	OGT
GPAM.2	3.49555e-05	-0.55615	0.345	0.606	0.586764	4	GPAM
EPB41	3.57981e-05	0.493811	0.345	0.157	0.600906	4	EPB41
SPG7	3.64062e-05	0.431521	0.431	0.223	0.611115	4	SPG7
ACTR3	3.6644e-05	0.56254	0.414	0.225	0.615106	4	ACTR3
EBP	3.68011e-05	-0.437156	0.052	0.315	0.617744	4	EBP
CYP3A4.3	3.69534e-05	-0.777566	0.552	0.753	0.620299	4	CYP3A4
FRK	3.72135e-05	0.475766	0.259	0.1	0.624665	4	FRK
IQGAP2.1	3.87503e-05	-0.441419	0.414	0.696	0.650463	4	IQGAP2
MBL2.1	3.89694e-05	-0.482188	0.19	0.464	0.65414	4	MBL2
MT-ND6.1	3.9358e-05	0.912362	0.983	0.988	0.660663	4	MT-ND6
C9orf3	4.16627e-05	0.400715	0.259	0.102	0.69935	4	C9orf3
SLC22A7	4.19558e-05	-0.541984	0.103	0.359	0.704269	4	SLC22A7
ARHGAP42	4.19702e-05	0.585728	0.276	0.111	0.704512	4	ARHGAP42
PLEKHA2	4.22553e-05	0.438921	0.259	0.099	0.709298	4	PLEKHA2
CEPT1	4.38293e-05	0.658951	0.259	0.104	0.735719	4	CEPT1
KAT6A	4.42972e-05	0.641918	0.448	0.266	0.743572	4	KAT6A
HSDL2.1	4.48954e-05	-0.456753	0.241	0.521	0.753614	4	HSDL2
TTC37	4.51792e-05	0.60134	0.379	0.201	0.758378	4	TTC37
NAA15	4.57763e-05	0.835536	0.362	0.179	0.768402	4	NAA15
CUX1	4.62767e-05	0.523957	0.328	0.147	0.7768	4	CUX1
PUM3	4.63177e-05	0.512043	0.259	0.104	0.777489	4	PUM3
CYP1A2.4	4.68582e-05	-0.99193	0.293	0.554	0.786562	4	CYP1A2
PRKDC	4.79236e-05	0.605784	0.379	0.194	0.804445	4	PRKDC
MAOA	4.90542e-05	-0.487395	0.155	0.424	0.823424	4	MAOA
RNF128	4.96179e-05	-0.355437	0.207	0.534	0.832887	4	RNF128
ETFB	5.09678e-05	-0.529413	0.103	0.352	0.855545	4	ETFB
MPC2.1	5.24194e-05	-0.525491	0.207	0.481	0.879911	4	MPC2
UBR5	5.29193e-05	0.545618	0.379	0.191	0.888304	4	UBR5
ZNF292	5.33683e-05	0.504316	0.345	0.168	0.895841	4	ZNF292
LARS	5.34358e-05	0.589155	0.31	0.136	0.896973	4	LARS
USP24	5.43654e-05	0.50247	0.276	0.115	0.912577	4	USP24
PNPO	5.46492e-05	-0.502721	0.052	0.292	0.917342	4	PNPO
MDH2	5.53672e-05	-0.445127	0.034	0.27	0.929394	4	MDH2
RBPJ	5.57592e-05	0.636055	0.345	0.164	0.935973	4	RBPJ
KLKB1	5.72562e-05	-0.489398	0.121	0.393	0.961103	4	KLKB1
ECH1.1	5.75505e-05	-0.43048	0.19	0.478	0.966042	4	ECH1
GABARAPL1	5.76024e-05	-0.447176	0.19	0.462	0.966914	4	GABARAPL1
PSIP1	5.85368e-05	0.499608	0.259	0.106	0.982599	4	PSIP1
HMGCL	5.9608e-05	-0.395801	0.069	0.323	1	4	HMGCL
ERLIN1	5.98906e-05	-0.381365	0.069	0.328	1	4	ERLIN1
HINT1	6.07115e-05	-0.423085	0.328	0.644	1	4	HINT1
GOT2	6.15105e-05	-0.524452	0.121	0.371	1	4	GOT2
XBP1	6.39633e-05	-0.432561	0.328	0.629	1	4	XBP1
INO80D	6.40944e-05	0.412727	0.379	0.181	1	4	INO80D
SEC62	6.43405e-05	-0.365144	0.5	0.776	1	4	SEC62
HDLBP	6.45741e-05	-0.399393	0.138	0.419	1	4	HDLBP
HDGF	6.50625e-05	-0.443189	0.224	0.528	1	4	HDGF
RPL11	6.53658e-05	-0.350722	0.259	0.583	1	4	RPL11
PLEKHA3	6.55707e-05	0.797378	0.328	0.163	1	4	PLEKHA3
PIGT	6.55961e-05	0.637767	0.259	0.106	1	4	PIGT
CTPS1.1	6.60349e-05	-0.530633	0.155	0.428	1	4	CTPS1
CYP2B7P.2	6.66264e-05	-0.557869	0.328	0.602	1	4	CYP2B7P
NUCKS1	6.72704e-05	-0.282673	0.655	0.889	1	4	NUCKS1
BMPR2	6.87475e-05	0.525543	0.397	0.206	1	4	BMPR2
DNAJC10	7.13311e-05	0.3526	0.276	0.112	1	4	DNAJC10
PRXL2A	7.23127e-05	-0.365809	0.241	0.51	1	4	PRXL2A
CPT1A	7.24658e-05	-0.481179	0.224	0.482	1	4	CPT1A
FUBP1	7.25054e-05	0.568671	0.328	0.154	1	4	FUBP1
HSPD1	7.46352e-05	-0.437326	0.224	0.534	1	4	HSPD1
ALAD.1	7.64418e-05	-0.370847	0.121	0.38	1	4	ALAD
CXCL2.2	7.75323e-05	-0.387953	0.328	0.615	1	4	CXCL2
GPALPP1	7.8592e-05	0.41403	0.259	0.105	1	4	GPALPP1
PUS7L	7.95521e-05	0.492823	0.276	0.115	1	4	PUS7L
ATP5PF.1	7.99118e-05	-0.458832	0.224	0.526	1	4	ATP5PF
ABHD2	8.15111e-05	-0.465794	0.31	0.589	1	4	ABHD2
ETFA	8.3312e-05	-0.431756	0.241	0.484	1	4	ETFA
CBR1.1	8.36669e-05	-0.355631	0.19	0.462	1	4	CBR1
DMXL1	8.48152e-05	0.524987	0.328	0.159	1	4	DMXL1
SNRPD1	8.5267e-05	0.413387	0.259	0.105	1	4	SNRPD1
ATP1A1	9.11345e-05	0.623739	0.31	0.149	1	4	ATP1A1
RBP5.1	9.20466e-05	-0.391285	0.069	0.316	1	4	RBP5
ZC3HAV1	9.29886e-05	0.522768	0.379	0.194	1	4	ZC3HAV1
PARP14	9.60833e-05	0.647624	0.569	0.398	1	4	PARP14
SEC11C	9.625e-05	-0.404037	0.138	0.415	1	4	SEC11C
CLINT1	9.64843e-05	-0.412561	0.19	0.495	1	4	CLINT1
TMEM220	9.67881e-05	-0.40715	0.103	0.356	1	4	TMEM220
IGFBP2.1	0.000102006	-0.492632	0.086	0.338	1	4	IGFBP2
MYCBP2	0.000103114	0.634288	0.431	0.251	1	4	MYCBP2
CDK13	0.00010363	0.476688	0.483	0.285	1	4	CDK13
CAMTA1	0.000107533	0.719541	0.345	0.173	1	4	CAMTA1
WDR11	0.000109538	0.504124	0.259	0.109	1	4	WDR11
SMOC1	0.000109974	-0.476809	0.034	0.255	1	4	SMOC1
RC3H2	0.000110287	0.576389	0.259	0.109	1	4	RC3H2
CALR	0.000111335	-0.454578	0.103	0.353	1	4	CALR
CCDC14	0.000114023	0.490773	0.293	0.13	1	4	CCDC14
FTCD	0.000114058	-0.434568	0.138	0.39	1	4	FTCD
PRDX3	0.000114399	-0.35448	0.207	0.47	1	4	PRDX3
ELF2	0.000118094	0.558105	0.31	0.143	1	4	ELF2
IPO5	0.000118813	0.442787	0.259	0.108	1	4	IPO5
AGMAT	0.00012294	-0.438699	0.241	0.507	1	4	AGMAT
SNX13	0.000123352	0.592025	0.259	0.111	1	4	SNX13
HAMP.1	0.000124642	-0.960345	0.276	0.501	1	4	HAMP
MTCH2	0.000128596	-0.499986	0.224	0.466	1	4	MTCH2
SLC25A47	0.000128769	-0.432771	0.069	0.304	1	4	SLC25A47
SEL1L	0.000128959	-0.421253	0.345	0.594	1	4	SEL1L
FAM204A	0.000134136	0.546972	0.293	0.137	1	4	FAM204A
SBF2	0.000134245	0.412453	0.276	0.119	1	4	SBF2
NAP1L1	0.000134601	0.702019	0.466	0.317	1	4	NAP1L1
TOR1AIP2	0.000138316	-0.321623	0.379	0.683	1	4	TOR1AIP2
RPS27A	0.000140172	-0.394253	0.241	0.517	1	4	RPS27A
NDUFB9	0.00014318	-0.448566	0.052	0.27	1	4	NDUFB9
SEC24D	0.000143499	0.511337	0.362	0.192	1	4	SEC24D
PROC	0.000147813	-0.46691	0.103	0.34	1	4	PROC
CHDH	0.000149527	-0.470875	0.086	0.31	1	4	CHDH
SAA2	0.000150066	-0.79223	0.086	0.302	1	4	SAA2
PCGF5	0.000150207	-0.408175	0.086	0.326	1	4	PCGF5
PSMB1	0.000150957	-0.427624	0.155	0.411	1	4	PSMB1
ZMYM4	0.000153301	0.386113	0.259	0.107	1	4	ZMYM4
SLCO2B1	0.000155766	-0.381772	0.103	0.351	1	4	SLCO2B1
CCDC82	0.000156623	0.43295	0.276	0.12	1	4	CCDC82
ZKSCAN1	0.000159505	-0.362794	0.397	0.669	1	4	ZKSCAN1
TRIM23	0.000161534	0.382313	0.259	0.107	1	4	TRIM23
CYP4A22	0.000162305	-0.511332	0.19	0.418	1	4	CYP4A22
C1RL	0.000162573	-0.416335	0.207	0.473	1	4	C1RL
PCBD1.1	0.000164585	-0.475861	0.172	0.415	1	4	PCBD1
HADHB	0.00016587	-0.378499	0.259	0.479	1	4	HADHB
SLMAP	0.00016815	0.478449	0.31	0.141	1	4	SLMAP
RDH11	0.000169398	-0.456855	0.293	0.559	1	4	RDH11
UHMK1	0.000169633	-0.381358	0.19	0.464	1	4	UHMK1
ALDH5A1	0.00017032	-0.289868	0.276	0.581	1	4	ALDH5A1
MASP2	0.000171054	-0.370366	0.052	0.281	1	4	MASP2
OTC	0.000176021	-0.417688	0.034	0.251	1	4	OTC
APOL1	0.000176605	-0.292988	0.155	0.434	1	4	APOL1
TTC14	0.000181543	0.547759	0.328	0.164	1	4	TTC14
KDM5A	0.000187753	0.459345	0.466	0.274	1	4	KDM5A
SORD.2	0.000189846	-0.463594	0.172	0.42	1	4	SORD
FAM102A.1	0.000190303	-0.473298	0.086	0.332	1	4	FAM102A
CREB1	0.000194674	0.395438	0.259	0.109	1	4	CREB1
GOLIM4	0.000197685	-0.453204	0.259	0.5	1	4	GOLIM4
TPM1	0.000198815	0.44474	0.276	0.123	1	4	TPM1
EVA1A	0.000205984	-0.46365	0.121	0.351	1	4	EVA1A
SLC6A1	0.000208355	-0.31421	0.241	0.497	1	4	SLC6A1
AC115619.1	0.000208355	-0.409959	0.034	0.253	1	4	AC115619.1
QDPR	0.000211089	-0.428211	0.259	0.506	1	4	QDPR
SAT2	0.000213811	-0.435413	0.086	0.316	1	4	SAT2
DENND4C	0.000214993	0.40449	0.259	0.11	1	4	DENND4C
MACF1	0.000216538	0.519484	0.569	0.412	1	4	MACF1
FAM210B	0.00021657	-0.421198	0.138	0.38	1	4	FAM210B
CSAD	0.000219357	-0.424602	0.138	0.382	1	4	CSAD
MAN1A2	0.000219928	-0.38643	0.19	0.458	1	4	MAN1A2
TCF12	0.000226573	0.468496	0.276	0.122	1	4	TCF12
PPARGC1A	0.00022969	-0.426477	0.345	0.606	1	4	PPARGC1A
DIS3	0.000231241	0.275766	0.259	0.108	1	4	DIS3
ZNF609	0.000248672	0.368133	0.259	0.111	1	4	ZNF609
SPG11	0.000251089	0.436907	0.31	0.149	1	4	SPG11
MED13L	0.00025163	0.591429	0.466	0.312	1	4	MED13L
TXN2	0.000263488	-0.365152	0.103	0.333	1	4	TXN2
COX5B	0.000267981	-0.381087	0.138	0.379	1	4	COX5B
NDUFA1	0.000271696	-0.371639	0.155	0.4	1	4	NDUFA1
LGR4.1	0.000271845	-0.414796	0.172	0.411	1	4	LGR4
CMTM8	0.000272001	-0.463407	0.086	0.301	1	4	CMTM8
PLD1	0.000280874	0.418847	0.276	0.128	1	4	PLD1
OAF	0.000282032	-0.428486	0.155	0.399	1	4	OAF
MTRNR2L11.1	0.000283772	-0.434124	0.172	0.416	1	4	MTRNR2L11
TRIB1.1	0.00028819	-0.384244	0.345	0.626	1	4	TRIB1
ARHGAP12	0.000290837	0.65882	0.31	0.16	1	4	ARHGAP12
ATP5MC1	0.000298321	-0.330451	0.069	0.295	1	4	ATP5MC1
MT1M.2	0.000308417	-0.550663	0.086	0.3	1	4	MT1M
PRKAB2	0.000310018	-0.465614	0.086	0.301	1	4	PRKAB2
OSBPL11	0.000313739	-0.46507	0.138	0.372	1	4	OSBPL11
ECI2	0.000316128	-0.358483	0.19	0.441	1	4	ECI2
SOD2.1	0.000316291	-0.319988	0.466	0.716	1	4	SOD2
RPL37A	0.000324973	-0.370306	0.328	0.638	1	4	RPL37A
ASAH1	0.000325137	0.609956	0.345	0.189	1	4	ASAH1
ATP5MC3	0.00032554	-0.422056	0.362	0.616	1	4	ATP5MC3
CFLAR	0.000326269	0.620279	0.448	0.309	1	4	CFLAR
AC008760.2	0.000334625	-0.442183	0.155	0.391	1	4	AC008760.2
NASP	0.000339426	0.404923	0.362	0.189	1	4	NASP
BRAF	0.000343506	0.453908	0.345	0.179	1	4	BRAF
PERP	0.000343529	-0.282531	0.19	0.457	1	4	PERP
SHPRH	0.000343862	0.577758	0.31	0.15	1	4	SHPRH
IFI44L.2	0.000344089	0.911313	0.431	0.268	1	4	IFI44L
CANX	0.000344373	-0.348217	0.466	0.749	1	4	CANX
PCK2	0.000345458	-0.438985	0.103	0.316	1	4	PCK2
RBM47	0.000346251	-0.296978	0.207	0.453	1	4	RBM47
ZFYVE16	0.000347517	0.587767	0.328	0.169	1	4	ZFYVE16
CD302	0.000356113	-0.475805	0.138	0.349	1	4	CD302
BCHE	0.000358486	-0.44497	0.172	0.402	1	4	BCHE
KMT2A	0.000363803	0.406994	0.328	0.163	1	4	KMT2A
FOXP1	0.000368267	0.459202	0.638	0.509	1	4	FOXP1
MPC1.1	0.000375746	-0.362611	0.224	0.499	1	4	MPC1
GJB1	0.000382568	-0.339983	0.224	0.483	1	4	GJB1
PROZ	0.000387127	-0.398438	0.069	0.28	1	4	PROZ
RPS13.1	0.000397025	-0.297617	0.276	0.562	1	4	RPS13
NAT2	0.000399318	-0.396098	0.052	0.255	1	4	NAT2
SELENBP1	0.000405834	-0.383722	0.121	0.344	1	4	SELENBP1
MSI2	0.000414126	0.575993	0.362	0.198	1	4	MSI2
LINC00472	0.000414496	0.311256	0.276	0.125	1	4	LINC00472
DNAJC25	0.000416974	-0.364278	0.103	0.318	1	4	DNAJC25
SERBP1	0.000420401	-0.3651	0.293	0.559	1	4	SERBP1
SETX	0.000420984	0.50892	0.414	0.256	1	4	SETX
ISG15.2	0.000426568	-0.431727	0.103	0.334	1	4	ISG15
SORBS1	0.000431627	0.459296	0.328	0.168	1	4	SORBS1
HJV	0.00043179	-0.297267	0.103	0.334	1	4	HJV
IDI1	0.000432098	-0.311986	0.224	0.483	1	4	IDI1
AKR7A3.2	0.000437494	-0.298359	0.069	0.287	1	4	AKR7A3
SENP5	0.000451951	0.506141	0.31	0.153	1	4	SENP5
CHST12	0.000453807	0.568475	0.414	0.258	1	4	CHST12
AASS	0.000458151	-0.467449	0.466	0.698	1	4	AASS
FBXO25	0.000469662	0.53227	0.276	0.132	1	4	FBXO25
U2AF1L4	0.000485453	0.897153	0.431	0.262	1	4	U2AF1L4
ZNF106	0.000486589	0.497337	0.259	0.114	1	4	ZNF106
RPS12	0.00049134	-0.392399	0.224	0.485	1	4	RPS12
USP25	0.000509181	0.558106	0.259	0.123	1	4	USP25
IVNS1ABP	0.000513182	0.376154	0.31	0.153	1	4	IVNS1ABP
CTH	0.000515013	-0.415577	0.276	0.515	1	4	CTH
MALT1	0.000518425	0.460845	0.276	0.132	1	4	MALT1
BTAF1	0.000520707	0.490599	0.259	0.119	1	4	BTAF1
TMEM256	0.000523792	-0.352933	0.103	0.325	1	4	TMEM256
EPS15	0.000531631	0.559077	0.345	0.185	1	4	EPS15
MFSD2A	0.000542762	-0.437326	0.069	0.265	1	4	MFSD2A
EIF4G1	0.000544713	-0.310982	0.224	0.48	1	4	EIF4G1
MT-ND1.1	0.000567545	0.262617	0.983	0.991	1	4	MT-ND1
N4BP2L1	0.000571672	-0.401211	0.172	0.403	1	4	N4BP2L1
IFIT5	0.00058252	0.452659	0.328	0.172	1	4	IFIT5
PIK3AP1	0.000584509	-0.339434	0.138	0.374	1	4	PIK3AP1
TGOLN2	0.000585873	-0.381924	0.31	0.568	1	4	TGOLN2
SCARB1	0.000594582	-0.386989	0.155	0.374	1	4	SCARB1
CRTAP	0.000595528	0.431406	0.293	0.145	1	4	CRTAP
LINC01554.2	0.000595918	-0.513099	0.259	0.494	1	4	LINC01554
PCYOX1	0.000598274	-0.323595	0.379	0.643	1	4	PCYOX1
TOLLIP	0.000598888	-0.297027	0.052	0.26	1	4	TOLLIP
SURF4	0.000602635	-0.406636	0.241	0.464	1	4	SURF4
IFRD1	0.000604178	0.457437	0.328	0.172	1	4	IFRD1
DHRS1	0.000605462	-0.336677	0.207	0.453	1	4	DHRS1
DDX6	0.000607674	0.495405	0.448	0.274	1	4	DDX6
PHF20L1	0.000613201	0.527473	0.362	0.212	1	4	PHF20L1
STK3	0.000647641	0.511691	0.293	0.152	1	4	STK3
LARP4B	0.000655907	0.434249	0.276	0.132	1	4	LARP4B
F13B	0.000660705	-0.338496	0.207	0.478	1	4	F13B
PPIP5K2	0.000660862	0.503211	0.31	0.155	1	4	PPIP5K2
MME	0.000675011	-0.344639	0.155	0.38	1	4	MME
DNPH1	0.0007012	-0.40414	0.069	0.255	1	4	DNPH1
ARL6IP1	0.000714233	-0.318329	0.397	0.704	1	4	ARL6IP1
ADD1	0.000715555	0.461512	0.293	0.151	1	4	ADD1
INSR	0.000717079	-0.372723	0.345	0.592	1	4	INSR
PPIL4	0.000718226	0.541715	0.293	0.152	1	4	PPIL4
AP3S1	0.000723461	0.486091	0.276	0.136	1	4	AP3S1
GIGYF2	0.000723656	0.614501	0.397	0.24	1	4	GIGYF2
GLRX5	0.000731833	-0.420832	0.121	0.325	1	4	GLRX5
AKR1C2.2	0.000737888	-0.331654	0.103	0.323	1	4	AKR1C2
DNAJC3	0.00073992	-0.45323	0.241	0.458	1	4	DNAJC3
MBNL3	0.000746848	-0.288395	0.328	0.589	1	4	MBNL3
TOR1AIP1	0.000746947	0.509609	0.328	0.175	1	4	TOR1AIP1
PDS5B	0.000747199	0.429808	0.328	0.177	1	4	PDS5B
SLC2A4RG	0.000748237	-0.315979	0.086	0.291	1	4	SLC2A4RG
TPP2	0.000750885	0.517942	0.362	0.206	1	4	TPP2
OCIAD1	0.000754607	-0.297299	0.259	0.509	1	4	OCIAD1
EIF4EBP2	0.000774596	-0.354164	0.172	0.409	1	4	EIF4EBP2
DENND1B	0.000811229	0.563338	0.276	0.136	1	4	DENND1B
UPF2	0.000814231	0.394296	0.31	0.158	1	4	UPF2
DCBLD2	0.000814754	0.621539	0.328	0.176	1	4	DCBLD2
ATP5MC2	0.000815258	-0.369841	0.172	0.4	1	4	ATP5MC2
PCNX1	0.000818255	0.509471	0.293	0.154	1	4	PCNX1
TNPO1	0.00082147	0.635163	0.362	0.212	1	4	TNPO1
PANK1	0.000833163	-0.289286	0.241	0.492	1	4	PANK1
PSMA7	0.000837875	-0.373109	0.259	0.492	1	4	PSMA7
SLC46A3	0.000852034	-0.34902	0.138	0.36	1	4	SLC46A3
TMED2	0.000885905	-0.39649	0.259	0.508	1	4	TMED2
DR1	0.000939077	0.497678	0.276	0.133	1	4	DR1
AVPR1A	0.000947972	-0.386985	0.121	0.339	1	4	AVPR1A
HEBP2	0.000952779	-0.316487	0.086	0.289	1	4	HEBP2
CPEB4	0.000953896	-0.364999	0.5	0.738	1	4	CPEB4
LANCL1	0.000960444	0.487876	0.259	0.124	1	4	LANCL1
CRYZ	0.000985643	-0.341108	0.259	0.508	1	4	CRYZ
PKD2	0.000990564	0.418967	0.259	0.125	1	4	PKD2
GNAI1	0.00100135	0.50217	0.293	0.159	1	4	GNAI1
ZNF281	0.00101383	-0.326781	0.293	0.537	1	4	ZNF281
ADIPOR2	0.00101475	-0.315525	0.19	0.419	1	4	ADIPOR2
RAD23B	0.0010259	-0.304594	0.31	0.584	1	4	RAD23B
HADHA	0.00102955	-0.286818	0.155	0.377	1	4	HADHA
TMEM135	0.00106622	0.284168	0.259	0.123	1	4	TMEM135
BOD1L1	0.00110247	0.714869	0.397	0.262	1	4	BOD1L1
ANKRD26	0.00117437	0.367272	0.31	0.162	1	4	ANKRD26
PSMD14	0.00117745	0.491374	0.259	0.128	1	4	PSMD14
PTGES3	0.0011886	-0.269761	0.155	0.377	1	4	PTGES3
H1F0	0.00120662	-0.32721	0.103	0.315	1	4	H1F0
KLF15	0.00120932	-0.427504	0.121	0.306	1	4	KLF15
RPS8	0.00121822	-0.278794	0.155	0.38	1	4	RPS8
ABCC2	0.0012203	-0.332824	0.328	0.552	1	4	ABCC2
U2SURP	0.00122499	0.432909	0.5	0.34	1	4	U2SURP
STAU1	0.00122791	-0.296088	0.276	0.52	1	4	STAU1
RPS14.1	0.00128759	-0.326849	0.172	0.404	1	4	RPS14
CPS1-IT1	0.00128949	-0.405772	0.069	0.255	1	4	CPS1-IT1
SLC38A3	0.00130164	-0.35792	0.103	0.289	1	4	SLC38A3
GSTO1	0.00130488	-0.414502	0.172	0.366	1	4	GSTO1
LNPEP	0.0013063	0.402173	0.276	0.139	1	4	LNPEP
ONECUT2	0.00131049	-0.334407	0.259	0.508	1	4	ONECUT2
EPC1	0.00131821	0.461249	0.345	0.2	1	4	EPC1
ACACB	0.00133512	-0.349285	0.224	0.461	1	4	ACACB
ZBTB16	0.00134624	-0.418561	0.121	0.312	1	4	ZBTB16
BIRC3.1	0.00136591	0.638213	0.259	0.129	1	4	BIRC3
PPP6R3	0.00138469	0.46856	0.345	0.201	1	4	PPP6R3
SMC6	0.00139641	0.498556	0.345	0.194	1	4	SMC6
SIGMAR1	0.00141702	-0.345925	0.155	0.365	1	4	SIGMAR1
H6PD.1	0.00145789	-0.344209	0.138	0.347	1	4	H6PD
NDUFAF6	0.00147937	0.371437	0.259	0.124	1	4	NDUFAF6
RNF152	0.00149844	-0.387536	0.31	0.533	1	4	RNF152
MMADHC	0.00150804	-0.364186	0.086	0.264	1	4	MMADHC
CNOT7	0.00156167	0.616019	0.31	0.18	1	4	CNOT7
WSB1	0.00156824	1.19046	0.466	0.356	1	4	WSB1
EXOC5	0.00157869	0.595246	0.31	0.181	1	4	EXOC5
SERPINE1.2	0.00160454	-0.460004	0.345	0.591	1	4	SERPINE1
HLTF	0.00160787	0.449168	0.31	0.174	1	4	HLTF
TOP2B	0.00164028	0.516821	0.379	0.232	1	4	TOP2B
MYO6	0.00165297	0.492148	0.397	0.259	1	4	MYO6
DIO1	0.00165325	-0.3937	0.121	0.309	1	4	DIO1
MAPRE2	0.00165634	0.410535	0.276	0.145	1	4	MAPRE2
RPL27A	0.00167055	-0.328555	0.224	0.484	1	4	RPL27A
KAT6B	0.00167348	0.421887	0.379	0.228	1	4	KAT6B
DAAM1	0.00169867	0.67078	0.483	0.351	1	4	DAAM1
YAF2	0.00170101	0.359414	0.276	0.14	1	4	YAF2
SHISA5	0.00170883	-0.32784	0.103	0.292	1	4	SHISA5
CYP7A1	0.0018265	-0.557767	0.086	0.262	1	4	CYP7A1
FANCC	0.00183386	0.460034	0.276	0.14	1	4	FANCC
TBC1D15	0.00183668	0.578192	0.345	0.197	1	4	TBC1D15
LIMS1	0.00183829	0.438979	0.293	0.162	1	4	LIMS1
SFXN1	0.00184088	-0.311067	0.172	0.368	1	4	SFXN1
KMT2C	0.00188458	0.558842	0.466	0.354	1	4	KMT2C
TENT5A.1	0.00190708	-0.394556	0.293	0.5	1	4	TENT5A
RPL41	0.00191006	-0.298464	0.069	0.252	1	4	RPL41
NDUFAB1	0.00194885	-0.332338	0.138	0.323	1	4	NDUFAB1
TCEA3	0.00196501	-0.268916	0.155	0.36	1	4	TCEA3
TMEM258	0.00196525	-0.340086	0.086	0.269	1	4	TMEM258
LAMP1	0.00200957	-0.267928	0.345	0.571	1	4	LAMP1
EDF1	0.00202358	-0.398168	0.121	0.295	1	4	EDF1
UGT2B17	0.00204819	-0.350734	0.086	0.261	1	4	UGT2B17
FADS1.1	0.0020569	-0.441345	0.103	0.285	1	4	FADS1
TPI1	0.00207446	-0.326147	0.103	0.281	1	4	TPI1
FARP1	0.00207928	0.480503	0.397	0.251	1	4	FARP1
RPS4X	0.00209032	-0.333999	0.207	0.424	1	4	RPS4X
ZFHX3	0.00209689	0.437616	0.483	0.331	1	4	ZFHX3
NDRG1	0.00212077	0.408216	0.276	0.146	1	4	NDRG1
MTRNR2L8	0.00212505	-0.343936	0.345	0.596	1	4	MTRNR2L8
TMTC3.2	0.00212725	-0.294167	0.345	0.574	1	4	TMTC3
CHD2	0.00213765	0.536284	0.431	0.281	1	4	CHD2
ETFDH	0.002163	-0.2977	0.138	0.345	1	4	ETFDH
HSD17B10	0.00221251	-0.314489	0.086	0.26	1	4	HSD17B10
KIF1B	0.00223928	0.473899	0.328	0.186	1	4	KIF1B
OCIAD2	0.00223935	-0.267767	0.103	0.285	1	4	OCIAD2
MYH10	0.00224283	0.498351	0.276	0.144	1	4	MYH10
ATRX	0.00224606	0.613005	0.534	0.464	1	4	ATRX
RCL1	0.00226554	-0.358185	0.31	0.533	1	4	RCL1
TMCO1	0.00228241	-0.320361	0.345	0.547	1	4	TMCO1
HBS1L	0.00228269	0.455534	0.259	0.13	1	4	HBS1L
C19orf66	0.00230194	-0.368652	0.121	0.298	1	4	C19orf66
YPEL5	0.0023331	0.42274	0.293	0.164	1	4	YPEL5
SMC5	0.00234641	0.456359	0.397	0.258	1	4	SMC5
EPB41L4B	0.00235413	-0.376372	0.155	0.343	1	4	EPB41L4B
ARF1	0.00243059	-0.295209	0.293	0.566	1	4	ARF1
LRBA	0.00244322	0.390073	0.259	0.134	1	4	LRBA
GNE	0.00249847	-0.288967	0.207	0.416	1	4	GNE
GCLC.1	0.00250753	-0.279093	0.276	0.494	1	4	GCLC
SRPRA	0.00260898	-0.369714	0.103	0.277	1	4	SRPRA
FAHD1	0.00265699	-0.327443	0.086	0.254	1	4	FAHD1
ACO1	0.00281629	-0.308784	0.293	0.472	1	4	ACO1
STAG2	0.00282179	0.419349	0.397	0.255	1	4	STAG2
HOOK3	0.00282239	0.512575	0.466	0.331	1	4	HOOK3
PTEN	0.00283036	0.558876	0.517	0.383	1	4	PTEN
TKFC	0.00284362	-0.291709	0.121	0.317	1	4	TKFC
HIPK3	0.00286069	0.526784	0.379	0.25	1	4	HIPK3
LMAN2	0.00297428	-0.339233	0.224	0.426	1	4	LMAN2
TIMP3	0.0029886	1.3357	0.293	0.178	1	4	TIMP3
ALCAM	0.00299299	-0.25402	0.241	0.468	1	4	ALCAM
KYNU	0.00299902	0.417364	0.345	0.21	1	4	KYNU
GSN	0.00302626	0.578444	0.259	0.138	1	4	GSN
TLK1	0.00304633	0.578182	0.379	0.238	1	4	TLK1
RAPGEF2	0.00308033	0.520847	0.362	0.229	1	4	RAPGEF2
WTAP	0.00317476	0.500629	0.259	0.14	1	4	WTAP
PNPLA3.1	0.00320567	-0.317038	0.121	0.306	1	4	PNPLA3
ZYG11B	0.00320974	-0.345043	0.276	0.475	1	4	ZYG11B
P4HB	0.00322592	-0.252854	0.172	0.365	1	4	P4HB
ELOVL6	0.00323461	-0.317309	0.103	0.284	1	4	ELOVL6
MTND6P4	0.00328311	0.725507	0.466	0.363	1	4	MTND6P4
NFAT5	0.00331947	0.465601	0.31	0.174	1	4	NFAT5
TENT4B	0.00334902	0.342901	0.397	0.251	1	4	TENT4B
RPL34	0.00342717	-0.268673	0.362	0.643	1	4	RPL34
SYT7.1	0.00344257	-0.263872	0.138	0.326	1	4	SYT7
TIA1	0.00348764	0.452791	0.345	0.212	1	4	TIA1
CPEB3	0.00349714	-0.405872	0.328	0.51	1	4	CPEB3
FH	0.00351043	-0.262288	0.138	0.311	1	4	FH
EPS8	0.00351245	0.643918	0.328	0.204	1	4	EPS8
PRKACB	0.00351442	0.398884	0.259	0.135	1	4	PRKACB
ADH5	0.00352536	-0.261102	0.259	0.467	1	4	ADH5
RPS24	0.0035373	-0.269957	0.328	0.562	1	4	RPS24
RIF1	0.0035467	0.509285	0.431	0.293	1	4	RIF1
ACSS3	0.00355678	0.5285	0.345	0.211	1	4	ACSS3
THOC2	0.00362446	0.442519	0.466	0.339	1	4	THOC2
EIF2AK1	0.00363032	-0.252675	0.155	0.347	1	4	EIF2AK1
IPO7	0.00365245	0.511451	0.414	0.281	1	4	IPO7
RICTOR	0.00368453	0.608213	0.397	0.271	1	4	RICTOR
DUSP1.3	0.00370148	0.281625	0.414	0.703	1	4	DUSP1
EGR1.2	0.00370976	0.405864	0.569	0.847	1	4	EGR1
ATF2	0.00371765	0.514869	0.276	0.155	1	4	ATF2
RNF130	0.00374233	-0.289089	0.241	0.428	1	4	RNF130
MXI1	0.00381038	-0.358204	0.172	0.352	1	4	MXI1
TSPAN6	0.00383334	-0.289711	0.138	0.306	1	4	TSPAN6
APPL1	0.00387948	0.42877	0.293	0.168	1	4	APPL1
SCCPDH	0.00410622	-0.303794	0.259	0.444	1	4	SCCPDH
UBXN7	0.00420423	0.441572	0.276	0.151	1	4	UBXN7
RAB21	0.00426207	0.586027	0.397	0.302	1	4	RAB21
AGMO	0.00436663	-0.298868	0.155	0.333	1	4	AGMO
CDC42BPA	0.00437625	0.518329	0.379	0.262	1	4	CDC42BPA
ATP6V1B2	0.00440495	0.494546	0.259	0.138	1	4	ATP6V1B2
ADAM10	0.00447653	0.496308	0.31	0.186	1	4	ADAM10
MAP4K4	0.00448604	0.510319	0.328	0.2	1	4	MAP4K4
ANKIB1	0.00451146	0.462102	0.259	0.139	1	4	ANKIB1
SDC4.1	0.0045255	-0.271004	0.379	0.627	1	4	SDC4
TXN.1	0.00456601	-0.308885	0.19	0.388	1	4	TXN
RAB3GAP1	0.00457367	0.361652	0.276	0.151	1	4	RAB3GAP1
MTR	0.00457609	0.3081	0.276	0.149	1	4	MTR
SERP1	0.00463608	-0.28584	0.293	0.496	1	4	SERP1
SDCBP	0.00464483	0.524681	0.397	0.267	1	4	SDCBP
ANP32B	0.00476144	-0.273494	0.19	0.389	1	4	ANP32B
LIPC	0.00481391	-0.330273	0.155	0.328	1	4	LIPC
ZC3H6	0.0048285	0.314805	0.276	0.149	1	4	ZC3H6
CSDE1	0.00486609	-0.315281	0.5	0.702	1	4	CSDE1
CDC42SE2	0.00488508	0.300289	0.345	0.202	1	4	CDC42SE2
AC124319.1	0.0048929	0.632204	0.431	0.305	1	4	AC124319.1
BNIP3L	0.00489527	0.472646	0.259	0.143	1	4	BNIP3L
2001-03-01	0.00494592	-0.283076	0.138	0.334	1	4	2001-03-01
TCF25	0.00495346	0.435219	0.466	0.334	1	4	TCF25
MTF2	0.00500019	0.506309	0.259	0.143	1	4	MTF2
CYP39A1	0.00502501	-0.372468	0.121	0.273	1	4	CYP39A1
RUFY3	0.00505149	0.398042	0.328	0.199	1	4	RUFY3
TMED9	0.00509018	-0.278599	0.138	0.306	1	4	TMED9
NDUFS1	0.0051993	-0.270134	0.259	0.448	1	4	NDUFS1
PANK3	0.00524139	-0.276004	0.293	0.5	1	4	PANK3
PHF3	0.00532614	-0.251035	0.241	0.44	1	4	PHF3
BBX	0.0053371	0.600701	0.397	0.287	1	4	BBX
RPN1	0.00537926	-0.290388	0.276	0.48	1	4	RPN1
PEPD	0.00540597	-0.359598	0.155	0.319	1	4	PEPD
NFKB1.1	0.00545063	0.612104	0.276	0.162	1	4	NFKB1
TNKS2	0.00550578	0.317418	0.293	0.166	1	4	TNKS2
LAP3	0.00554603	-0.258256	0.207	0.381	1	4	LAP3
ATP11C	0.00558644	-0.331998	0.19	0.371	1	4	ATP11C
SENP6	0.00561317	0.467418	0.414	0.281	1	4	SENP6
MAN2A1	0.00563155	-0.298662	0.414	0.6	1	4	MAN2A1
HNF4A	0.00576624	-0.281021	0.155	0.328	1	4	HNF4A
RBM3	0.00577286	0.558129	0.328	0.204	1	4	RBM3
B2M.1	0.00580441	-0.255017	0.259	0.484	1	4	B2M
MRC1	0.00585481	0.558978	0.31	0.186	1	4	MRC1
ZNHIT1	0.00591193	-0.313848	0.121	0.284	1	4	ZNHIT1
FAM114A1	0.00593531	-0.337909	0.155	0.315	1	4	FAM114A1
UVSSA	0.00594931	0.415521	0.293	0.175	1	4	UVSSA
AHI1	0.00598343	0.339916	0.259	0.14	1	4	AHI1
SMG1	0.00601366	0.461786	0.379	0.253	1	4	SMG1
SAT1	0.0060414	0.419766	0.431	0.76	1	4	SAT1
TPM3	0.00614172	0.505659	0.379	0.258	1	4	TPM3
PYGL	0.00616376	-0.276672	0.121	0.282	1	4	PYGL
ZMYND8	0.00620044	0.450801	0.276	0.155	1	4	ZMYND8
KIDINS220	0.00629427	0.445917	0.31	0.19	1	4	KIDINS220
ATAD2	0.00641409	0.461076	0.31	0.178	1	4	ATAD2
RPS3	0.00666145	-0.255021	0.121	0.287	1	4	RPS3
BAZ1A	0.00688133	0.372839	0.379	0.244	1	4	BAZ1A
ATXN7	0.00689231	0.413271	0.379	0.259	1	4	ATXN7
FAM91A1	0.0069157	0.413469	0.276	0.158	1	4	FAM91A1
CLOCK	0.00694878	0.344863	0.31	0.179	1	4	CLOCK
ARPC5	0.00703803	0.560511	0.379	0.249	1	4	ARPC5
NDUFS5	0.00718254	-0.265465	0.138	0.303	1	4	NDUFS5
PLOD2.1	0.00719282	0.470692	0.414	0.289	1	4	PLOD2
KPNA4	0.00723655	0.479719	0.31	0.191	1	4	KPNA4
LINC00598	0.0073405	0.629028	0.259	0.147	1	4	LINC00598
SLC40A1	0.00739551	0.567611	0.379	0.594	1	4	SLC40A1
CFL2	0.00743885	-0.274307	0.241	0.435	1	4	CFL2
TRIM44	0.00746301	-0.384509	0.19	0.346	1	4	TRIM44
EHMT1	0.00757416	0.358749	0.276	0.16	1	4	EHMT1
TMSB4X.1	0.00768462	1.12253	0.379	0.287	1	4	TMSB4X
GABPB1-AS1	0.00772339	0.433171	0.31	0.191	1	4	GABPB1-AS1
CEP57	0.00782225	-0.357948	0.172	0.334	1	4	CEP57
TRA2B	0.00794949	0.528772	0.448	0.366	1	4	TRA2B
RBPMS	0.0079743	0.414797	0.259	0.149	1	4	RBPMS
POLR2E	0.00799369	-0.299874	0.103	0.252	1	4	POLR2E
DUSP16	0.00803738	-0.353028	0.138	0.292	1	4	DUSP16
AMDHD1	0.00806099	-0.321255	0.155	0.321	1	4	AMDHD1
BPTF	0.00806831	0.439027	0.5	0.394	1	4	BPTF
NCOA3	0.00812956	0.29792	0.31	0.183	1	4	NCOA3
HNMT	0.00822783	-0.254177	0.224	0.402	1	4	HNMT
AQP3	0.00829602	-0.356307	0.121	0.261	1	4	AQP3
SSBP3	0.00834973	-0.370357	0.172	0.328	1	4	SSBP3
EPN1	0.00839343	0.381833	0.259	0.143	1	4	EPN1
PPP1R3B	0.008412	-0.40725	0.328	0.472	1	4	PPP1R3B
SMAD5	0.00844632	-0.324117	0.259	0.425	1	4	SMAD5
CHD9	0.00847525	0.564689	0.379	0.28	1	4	CHD9
CLCN3	0.00870311	0.449542	0.293	0.184	1	4	CLCN3
GCLM	0.00878651	-0.269278	0.241	0.444	1	4	GCLM
C1orf115	0.00879358	-0.288118	0.19	0.357	1	4	C1orf115
NR2F2	0.00887113	0.716573	0.328	0.232	1	4	NR2F2
EIF3H	0.0089581	0.460394	0.259	0.15	1	4	EIF3H
NFIL3	0.00910302	-0.291909	0.138	0.3	1	4	NFIL3
SKP1	0.00923858	0.567403	0.483	0.38	1	4	SKP1
PCM1	0.00925842	0.469672	0.431	0.315	1	4	PCM1
CNOT2	0.00929511	0.61665	0.397	0.284	1	4	CNOT2
NDUFC2	0.00930634	-0.294125	0.241	0.402	1	4	NDUFC2
VEZT	0.00961777	0.602169	0.259	0.153	1	4	VEZT
USP40	0.0097167	0.422447	0.328	0.206	1	4	USP40
DNAJB9	0.00979187	-0.319055	0.155	0.306	1	4	DNAJB9
C1orf43	0.00983339	-0.272749	0.138	0.297	1	4	C1orf43
FYB2	0.00983927	-0.261114	0.121	0.281	1	4	FYB2
